# Supplementary material for: (2-Butoxy­phen­yl)boronic acid
Source: Acta Crystallogr Sect E Struct Rep Online. 2008 Jan 16;64(Pt 2):o437. doi: 10.1107/S1600536808000457 (PMC2960415; doi:10.1107/S1600536808000457)
Supplement: Supplementary file 1 [file e-64-0o437-sup1.cif]

##############################################################################
###                                                                        ###
###        Electronic paper (Acta Crystallographica Section E)             ###
###                                                                        ###
##############################################################################
#                                                                            #
# This CIF contains the data in a paper accepted for publication in Acta     #
# Crystallographica Section E. It conforms to the requirements of Notes      #
# for Authors for Section E, and has been peer reviewed under the auspices   #
# of the IUCr Commission on Journals.                                        #
#                                                                            #
# Full details of the Crystallographic Information File format               #
# are given in the paper "The Crystallographic Information File (CIF):       #
# a New Standard Archive File for Crystallography" by S. R. Hall, F. H.      #
# Allen and I. D. Brown [Acta Cryst. (1991), A47, 655-685].                  #
#                                                                            #
# The current version of the core CIF dictionary is obtainable from          #
# ftp://ftp.iucr.org/pub/cif_core.dic. The current version number is 2.1.    #
#                                                                            #
# Software is freely available for graphical display of the structure(s) in  #
# this CIF.  For information consult the CIF home page http://www.iucr.org/  #
# cif/home.html                                                              #
#                                                                            #
##############################################################################
                                             
data_I
_audit_creation_method     SHELXL97
_chemical_name_systematic
;
(2-Butoxyphenyl)boronic acid
;
_chemical_name_common     ?
_chemical_formula_moiety     'C10 H15 B O3'
_chemical_formula_sum     'C10 H15 B O3'
_chemical_formula_iupac     'C10 H15 B O3'
_chemical_formula_weight     194.03
_chemical_melting_point     ?
_symmetry_cell_setting     monoclinic
_symmetry_space_group_name_H-M     'P 21/c'
_symmetry_space_group_name_Hall     '-P 2ybc'
loop_
    _symmetry_equiv_pos_as_xyz
    'x, y, z'
    '-x, y+1/2, -z+1/2'
    '-x, -y, -z'
    'x, -y-1/2, z-1/2'
_cell_length_a     7.4809(4)
_cell_length_b     15.3510(7)
_cell_length_c     9.2824(4)
_cell_angle_alpha     90
_cell_angle_beta     94.299(4)
_cell_angle_gamma     90
_cell_volume     1062.98(9)
_cell_formula_units_Z     4
_cell_measurement_reflns_used     7109
_cell_measurement_theta_min     2.3
_cell_measurement_theta_max     30.0
_cell_measurement_temperature     102(2)
_exptl_crystal_description     prismatic
_exptl_crystal_colour     colourless
_exptl_crystal_size_max     0.74
_exptl_crystal_size_mid     0.47
_exptl_crystal_size_min     0.32
_exptl_crystal_density_diffrn     1.212
_exptl_crystal_density_meas     ?
_exptl_crystal_density_method     'not measured'
_exptl_crystal_F_000     416
_exptl_absorpt_coefficient_mu     0.086
_exptl_absorpt_correction_type     multi-scan
_exptl_absorpt_process_details     '(CrysAlis RED; Oxford Diffraction, 2005)'
_exptl_absorpt_correction_T_min     0.92
_exptl_absorpt_correction_T_max     0.97
_exptl_special_details     ?
_diffrn_ambient_temperature     102(2)
_diffrn_radiation_type     MoK\a
_diffrn_radiation_wavelength     0.71073
_diffrn_radiation_source     'fine-focus sealed tube'
_diffrn_radiation_monochromator     graphite
_diffrn_measurement_device_type     'Kuma KM4 CCD'
_diffrn_measurement_method     \w
_diffrn_detector_area_resol_mean     8.6479
_diffrn_reflns_number     9363
_diffrn_reflns_av_R_equivalents     0.012
_diffrn_reflns_av_sigmaI/netI     0.017
_diffrn_reflns_theta_min     2.7
_diffrn_reflns_theta_max     27.5
_diffrn_reflns_theta_full     27.5
_diffrn_measured_fraction_theta_max     0.993
_diffrn_measured_fraction_theta_full     0.993
_diffrn_reflns_limit_h_min     -9
_diffrn_reflns_limit_h_max     9
_diffrn_reflns_limit_k_min     -19
_diffrn_reflns_limit_k_max     19
_diffrn_reflns_limit_l_min     -12
_diffrn_reflns_limit_l_max     11
_diffrn_standards_number     '1 frame'
_diffrn_standards_interval_count     ?
_diffrn_standards_interval_time     ?
_diffrn_standards_decay_%     2
_refine_special_details
;
 Refinement of F^2^ against ALL reflections.  The weighted R-factor wR and
 goodness of fit S are based on F^2^, conventional R-factors R are based
 on F, with F set to zero for negative F^2^. The threshold expression of
 F^2^ > 2sigma(F^2^) is used only for calculating R-factors(gt) etc. and is
 not relevant to the choice of reflections for refinement.  R-factors based
 on F^2^ are statistically about twice as large as those based on F, and R-
 factors based on ALL data will be even larger.
;
_reflns_number_total     2419
_reflns_number_gt     1924
_reflns_threshold_expression     I>2\s(I)
_refine_ls_structure_factor_coef     Fsqd
_refine_ls_matrix_type     full
_refine_ls_R_factor_all     0.041
_refine_ls_R_factor_gt     0.032
_refine_ls_wR_factor_gt     0.094
_refine_ls_wR_factor_ref     0.096
_refine_ls_goodness_of_fit_ref     1.14
_refine_ls_restrained_S_all     1.14
_refine_ls_number_reflns     2419
_refine_ls_number_parameters     188
_refine_ls_number_restraints     0
_refine_ls_hydrogen_treatment     refall
_refine_ls_weighting_scheme     calc
_refine_ls_weighting_details
               'calc w = 1/[\s^2^(Fo^2^)+(0.0603P)^2^] where P=(Fo^2^+2Fc^2^)/3'
_atom_sites_solution_hydrogens     geom
_atom_sites_solution_primary     direct
_atom_sites_solution_secondary     difmap
_refine_ls_shift/su_max     ?
_refine_ls_shift/su_max_lt     0.001
_refine_ls_shift/su_mean     0.000
_refine_diff_density_max     0.35
_refine_diff_density_min     -0.16
_refine_ls_extinction_method     'SHELXL97 (Sheldrick, 2008)'
_refine_ls_extinction_coef     0.015(3)
_refine_ls_extinction_expression
                                  'Fc^*^=kFc[1+0.001xFc^2^\l^3^/sin(2\q)]^-1/4^'
loop_
    _atom_type_symbol
    _atom_type_description
    _atom_type_scat_dispersion_real
    _atom_type_scat_dispersion_imag
    _atom_type_scat_source
    'C' 'C' 0.0033 0.0016
                         'International Tables Vol C Tables 4.2.6.8 and 6.1.1.4'
    'H' 'H' 0.0000 0.0000
                         'International Tables Vol C Tables 4.2.6.8 and 6.1.1.4'
    'B' 'B' 0.0013 0.0007
                         'International Tables Vol C Tables 4.2.6.8 and 6.1.1.4'
    'O' 'O' 0.0106 0.0060
                         'International Tables Vol C Tables 4.2.6.8 and 6.1.1.4'
_computing_data_collection     'CrysAlis CCD (Oxford Diffraction, 2005)'
_computing_cell_refinement     'CrysAlis RED (Oxford Diffraction, 2005)'
_computing_data_reduction     'CrysAlis RED (Oxford Diffraction, 2005)'
_computing_structure_solution     'SHELXS97 (Sheldrick, 2008)'
_computing_structure_refinement     'SHELXL97 (Sheldrick, 2008)'
_computing_molecular_graphics     'DIAMOND (Brandenburg, 1999)'
_computing_publication_material     'SHELXL97 (Sheldrick, 2008)'
loop_
    _atom_site_type_symbol
    _atom_site_label
    _atom_site_fract_x
    _atom_site_fract_y
    _atom_site_fract_z
    _atom_site_U_iso_or_equiv
    _atom_site_adp_type
    _atom_site_calc_flag
    _atom_site_refinement_flags
    _atom_site_occupancy
    _atom_site_disorder_assembly
    _atom_site_disorder_group
    C C1 0.22865(11) 0.48929(6) 0.46605(10) 0.0187(2) Uani d . 1 . .
    C C2 0.15354(11) 0.42983(6) 0.36299(10) 0.0181(2) Uani d . 1 . .
    C C3 0.12666(12) 0.34464(6) 0.41017(11) 0.0213(2) Uani d . 1 . .
    C C4 0.16761(12) 0.31891(6) 0.55234(11) 0.0242(2) Uani d . 1 . .
    C C5 0.23872(12) 0.37970(7) 0.65050(10) 0.0244(2) Uani d . 1 . .
    C C6 0.27140(12) 0.46477(6) 0.60865(10) 0.0219(2) Uani d . 1 . .
    C C7 0.32860(12) 0.63751(6) 0.51594(10) 0.0196(2) Uani d . 1 . .
    C C8 0.34388(13) 0.72079(6) 0.43222(10) 0.0205(2) Uani d . 1 . .
    C C9 0.42380(14) 0.79405(6) 0.52702(11) 0.0236(2) Uani d . 1 . .
    C C10 0.46998(16) 0.87395(7) 0.44072(13) 0.0324(3) Uani d . 1 . .
    B B1 0.09189(13) 0.45600(7) 0.20334(11) 0.0189(2) Uani d . 1 . .
    O O1 0.25505(9) 0.57244(4) 0.41655(7) 0.02163(19) Uani d . 1 . .
    O O2 0.10984(9) 0.53922(4) 0.15252(7) 0.02530(19) Uani d . 1 . .
    O O3 0.01624(9) 0.39432(4) 0.11431(8) 0.0266(2) Uani d . 1 . .
    H H2O 0.157(2) 0.5714(9) 0.2219(17) 0.056(4) Uiso d . 1 . .
    H H3O -0.0232(18) 0.4136(9) 0.0250(16) 0.055(4) Uiso d . 1 . .
    H H3 0.0761(15) 0.3037(7) 0.3414(12) 0.027(3) Uiso d . 1 . .
    H H4 0.1452(14) 0.2583(7) 0.5786(12) 0.028(3) Uiso d . 1 . .
    H H5 0.2692(15) 0.3638(8) 0.7519(13) 0.034(3) Uiso d . 1 . .
    H H6 0.3221(14) 0.5074(7) 0.6758(12) 0.029(3) Uiso d . 1 . .
    H H7A 0.4484(14) 0.6175(7) 0.5556(10) 0.022(3) Uiso d . 1 . .
    H H7B 0.2485(13) 0.6452(7) 0.5943(11) 0.019(2) Uiso d . 1 . .
    H H8A 0.4243(13) 0.7100(6) 0.3536(11) 0.022(3) Uiso d . 1 . .
    H H8B 0.2185(14) 0.7378(7) 0.3876(12) 0.026(3) Uiso d . 1 . .
    H H9A 0.5375(14) 0.7721(7) 0.5801(12) 0.027(3) Uiso d . 1 . .
    H H9B 0.3361(16) 0.8101(7) 0.5990(12) 0.030(3) Uiso d . 1 . .
    H H10A 0.5591(18) 0.8578(8) 0.3676(15) 0.052(4) Uiso d . 1 . .
    H H10B 0.3595(18) 0.8990(8) 0.3852(14) 0.045(3) Uiso d . 1 . .
    H H10C 0.5225(16) 0.9206(8) 0.5042(13) 0.045(4) Uiso d . 1 . .
loop_
    _atom_site_aniso_label
    _atom_site_aniso_U_11
    _atom_site_aniso_U_22
    _atom_site_aniso_U_33
    _atom_site_aniso_U_12
    _atom_site_aniso_U_13
    _atom_site_aniso_U_23
    C1 0.0164(4) 0.0187(5) 0.0210(5) 0.0035(3) 0.0007(3) 0.0005(4)
    C2 0.0152(4) 0.0192(5) 0.0200(4) 0.0025(3) 0.0009(3) 0.0001(4)
    C3 0.0193(5) 0.0195(5) 0.0251(5) 0.0011(4) 0.0010(4) -0.0008(4)
    C4 0.0241(5) 0.0203(5) 0.0284(5) 0.0027(4) 0.0032(4) 0.0056(4)
    C5 0.0242(5) 0.0281(5) 0.0209(5) 0.0060(4) 0.0012(4) 0.0053(4)
    C6 0.0229(5) 0.0233(5) 0.0190(5) 0.0035(4) -0.0016(4) -0.0015(4)
    C7 0.0212(5) 0.0204(5) 0.0167(4) 0.0003(3) -0.0026(4) -0.0041(4)
    C8 0.0223(5) 0.0216(5) 0.0171(5) 0.0011(4) -0.0020(4) -0.0013(4)
    C9 0.0306(5) 0.0193(5) 0.0200(5) 0.0018(4) -0.0031(4) -0.0021(4)
    C10 0.0397(6) 0.0234(5) 0.0332(6) -0.0038(5) -0.0032(5) 0.0012(5)
    B1 0.0179(5) 0.0184(5) 0.0205(5) 0.0009(4) 0.0011(4) -0.0009(4)
    O1 0.0289(4) 0.0173(4) 0.0176(3) -0.0030(3) -0.0047(3) -0.0005(3)
    O2 0.0369(4) 0.0203(4) 0.0176(4) -0.0063(3) -0.0057(3) -0.0002(3)
    O3 0.0363(4) 0.0194(4) 0.0225(4) -0.0020(3) -0.0090(3) -0.0008(3)
_geom_special_details
;
 All esds (except the esd in the dihedral angle between two l.s. planes)
 are estimated using the full covariance matrix.  The cell esds are taken
 into account individually in the estimation of esds in distances, angles
 and torsion angles; correlations between esds in cell parameters are only
 used when they are defined by crystal symmetry.  An approximate (isotropic)
 treatment of cell esds is used for estimating esds involving l.s. planes.
;
loop_
    _geom_bond_atom_site_label_1
    _geom_bond_atom_site_label_2
    _geom_bond_site_symmetry_2
    _geom_bond_distance
    _geom_bond_publ_flag
    C1 O1 . 1.3758(11) ?
    C1 C6 . 1.3902(13) ?
    C1 C2 . 1.4083(13) ?
    C2 C3 . 1.3984(13) ?
    C2 B1 . 1.5710(13) ?
    C3 C4 . 1.3895(13) ?
    C3 H3 . 0.954(11) ?
    C4 C5 . 1.3825(14) ?
    C4 H4 . 0.980(10) ?
    C5 C6 . 1.3895(14) ?
    C5 H5 . 0.982(12) ?
    C6 H6 . 0.962(12) ?
    C7 O1 . 1.4408(10) ?
    C7 C8 . 1.5050(13) ?
    C7 H7A . 0.992(10) ?
    C7 H7B . 0.983(10) ?
    C8 C9 . 1.5223(13) ?
    C8 H8A . 0.994(10) ?
    C8 H8B . 1.030(10) ?
    C9 C10 . 1.5189(14) ?
    C9 H9A . 1.009(11) ?
    C9 H9B . 1.001(12) ?
    C10 H10A . 1.017(14) ?
    C10 H10B . 1.017(13) ?
    C10 H10C . 0.990(13) ?
    B1 O3 . 1.3526(12) ?
    B1 O2 . 1.3718(12) ?
    O2 H2O . 0.864(16) ?
    O3 H3O . 0.909(15) ?
loop_
    _geom_angle_atom_site_label_1
    _geom_angle_atom_site_label_2
    _geom_angle_atom_site_label_3
    _geom_angle_site_symmetry_1
    _geom_angle_site_symmetry_3
    _geom_angle
    _geom_angle_publ_flag
    O1 C1 C6 . . 122.72(9) ?
    O1 C1 C2 . . 115.75(8) ?
    C6 C1 C2 . . 121.53(9) ?
    C3 C2 C1 . . 116.92(8) ?
    C3 C2 B1 . . 119.71(8) ?
    C1 C2 B1 . . 123.30(8) ?
    C4 C3 C2 . . 122.46(9) ?
    C4 C3 H3 . . 119.8(6) ?
    C2 C3 H3 . . 117.8(6) ?
    C5 C4 C3 . . 118.72(9) ?
    C5 C4 H4 . . 122.8(6) ?
    C3 C4 H4 . . 118.5(6) ?
    C4 C5 C6 . . 121.15(9) ?
    C4 C5 H5 . . 120.9(7) ?
    C6 C5 H5 . . 118.0(7) ?
    C5 C6 C1 . . 119.20(9) ?
    C5 C6 H6 . . 121.8(7) ?
    C1 C6 H6 . . 119.0(7) ?
    O1 C7 C8 . . 107.37(7) ?
    O1 C7 H7A . . 108.3(6) ?
    C8 C7 H7A . . 110.7(6) ?
    O1 C7 H7B . . 109.4(6) ?
    C8 C7 H7B . . 110.7(6) ?
    H7A C7 H7B . . 110.3(8) ?
    C7 C8 C9 . . 111.76(7) ?
    C7 C8 H8A . . 108.1(6) ?
    C9 C8 H8A . . 108.3(6) ?
    C7 C8 H8B . . 108.7(6) ?
    C9 C8 H8B . . 110.6(6) ?
    H8A C8 H8B . . 109.3(8) ?
    C10 C9 C8 . . 112.75(8) ?
    C10 C9 H9A . . 108.1(6) ?
    C8 C9 H9A . . 108.4(6) ?
    C10 C9 H9B . . 109.8(6) ?
    C8 C9 H9B . . 108.6(6) ?
    H9A C9 H9B . . 109.1(9) ?
    C9 C10 H10A . . 110.0(7) ?
    C9 C10 H10B . . 111.4(7) ?
    H10A C10 H10B . . 107.6(11) ?
    C9 C10 H10C . . 111.5(7) ?
    H10A C10 H10C . . 108.8(10) ?
    H10B C10 H10C . . 107.4(10) ?
    O3 B1 O2 . . 119.28(8) ?
    O3 B1 C2 . . 118.50(8) ?
    O2 B1 C2 . . 122.22(8) ?
    C1 O1 C7 . . 119.14(7) ?
    B1 O2 H2O . . 108.7(10) ?
    B1 O3 H3O . . 114.9(9) ?
loop_
    _geom_torsion_atom_site_label_1
    _geom_torsion_atom_site_label_2
    _geom_torsion_atom_site_label_3
    _geom_torsion_atom_site_label_4
    _geom_torsion_site_symmetry_1
    _geom_torsion_site_symmetry_2
    _geom_torsion_site_symmetry_3
    _geom_torsion_site_symmetry_4
    _geom_torsion
    _geom_torsion_publ_flag
    O1 C1 C2 C3 . . . . 179.49(7) ?
    C6 C1 C2 C3 . . . . -1.00(13) ?
    O1 C1 C2 B1 . . . . -3.50(13) ?
    C6 C1 C2 B1 . . . . 176.01(8) ?
    C1 C2 C3 C4 . . . . 1.34(13) ?
    B1 C2 C3 C4 . . . . -175.78(8) ?
    C2 C3 C4 C5 . . . . -0.45(14) ?
    C3 C4 C5 C6 . . . . -0.84(14) ?
    C4 C5 C6 C1 . . . . 1.16(14) ?
    O1 C1 C6 C5 . . . . 179.27(8) ?
    C2 C1 C6 C5 . . . . -0.21(14) ?
    O1 C7 C8 C9 . . . . -179.00(7) n
    C7 C8 C9 C10 . . . . 170.24(9) n
    C3 C2 B1 O3 . . . . -1.04(13) ?
    C1 C2 B1 O3 . . . . -177.97(8) ?
    C3 C2 B1 O2 . . . . 177.95(8) ?
    C1 C2 B1 O2 . . . . 1.02(14) n
    C6 C1 O1 C7 . . . . -0.53(12) ?
    C2 C1 O1 C7 . . . . 178.98(8) n
    C8 C7 O1 C1 . . . . 179.46(7) ?
loop_
    _geom_hbond_atom_site_label_D
    _geom_hbond_atom_site_label_H
    _geom_hbond_atom_site_label_A
    _geom_hbond_site_symmetry_A
    _geom_hbond_distance_DH
    _geom_hbond_distance_HA
    _geom_hbond_distance_DA
    _geom_hbond_angle_DHA
    O2 H2O O1 . 0.864(16) 1.900(16) 2.6547(9) 145.1(13)
    O3 H3O O2 3_565 0.909(15) 1.870(15) 2.7776(9) 175.8(13)
    C7 H7A C1 3_666 0.992(10) 2.939(10) 3.8346(12) 150.7(8)
    C7 H7A C2 3_666 0.992(10) 3.103(10) 4.0850(12) 170.7(8)
    C7 H7A C6 3_666 0.992(10) 2.965(10) 3.6436(13) 126.5(7)
data_global
_journal_date_recd_electronic     2007-12-27
_journal_date_accepted     2008-01-07
_journal_name_full     'Acta Crystallographica, Section E'
_journal_year     2008
_journal_volume     64
_journal_issue      2
_journal_page_first     o437
_journal_page_last     o437
_journal_paper_category     QO
_journal_coeditor_code     TK2240
_publ_contact_author_name     'Dabrowski, Marek'
_publ_contact_author_address
;
Warsaw University of Technology
Faculty of Chemistry
Noakowskiego 3
00-664 Warsaw
Poland
;
_publ_contact_author_email     'marek@ch.pw.edu.pl'
_publ_contact_author_fax     '+48226282741'
_publ_contact_author_phone     '+48222347575'
_publ_section_title
;
(2-Butoxyphenyl)boronic acid
;
loop_
    _publ_author_name
    _publ_author_address
    'D\;abrowski, Marek'
;
Warsaw University of Technology
Faculty of Chemistry
Noakowskiego 3
00-664 Warsaw
Poland
;
    'Luli\'nski, Sergiusz'
;
Warsaw University of Technology
Faculty of Chemistry
Noakowskiego 3
00-664 Warsaw
Poland
;
    'Serwatowski, Janusz'
;
Warsaw University of Technology
Faculty of Chemistry
Noakowskiego 3
00-664 Warsaw
Poland
;
