# Supplementary material for: (2-Butoxy­phen­yl)boronic acid
Source: Acta Crystallogr Sect E Struct Rep Online. 2008 Jan 16;64(Pt 2):o437. doi: 10.1107/S1600536808000457 (PMC2960415; doi:10.1107/S1600536808000457)
Supplement: Supplementary file 2 [file e-64-0o437-Isup2.hkl]

# 
# h,k,l, Fc-squared, Fo-squared, sigma(Fo-squared) and status flag 
# 
data_I
_shelx_title ' MD251 in P2(1)/c' 
_shelx_refln_list_code          4 
_shelx_F_calc_maximum      159.64 
_exptl_crystal_F_000       416.00 
_reflns_d_resolution_high  0.7696 
 
loop_ 
 _symmetry_equiv_pos_as_xyz 
 'x, y, z' 
 '-x, y+1/2, -z+1/2' 
 '-x, -y, -z' 
 'x, -y-1/2, z-1/2' 
 
_cell_length_a     7.4809 
_cell_length_b    15.3510 
_cell_length_c     9.2824 
_cell_angle_alpha  90.000 
_cell_angle_beta   94.299 
_cell_angle_gamma  90.000 
 
_shelx_F_squared_multiplier     1.000 
 
loop_ 
 _refln_index_h 
 _refln_index_k 
 _refln_index_l 
 _refln_F_squared_calc 
 _refln_F_squared_meas 
 _refln_F_squared_sigma 
 _refln_observed_status 
   1   0   0     1052.19     1050.95      6.00 o 
   2   0   0     2142.00     2150.80      5.82 o 
   3   0   0      299.40      316.43      2.54 o 
   4   0   0       68.46       58.96      1.29 o 
   5   0   0      135.01      138.22      2.74 o 
   6   0   0       24.20       25.14      1.83 o 
   7   0   0       85.81       94.89      2.75 o 
   8   0   0      193.64      211.01      4.75 o 
   9   0   0      125.03      127.66      5.51 o 
   1   1   0       26.99       23.10      0.36 o 
   2   1   0     7854.68     7910.60     11.71 o 
   3   1   0       56.88       59.62      0.72 o 
   4   1   0       88.53       87.14      0.98 o 
   5   1   0       15.27       16.73      0.86 o 
   6   1   0        0.27       -0.32      0.96 o 
   7   1   0       15.41       13.20      1.47 o 
   8   1   0      123.12      125.71      2.45 o 
   9   1   0       18.34       14.64      2.55 o 
   1   2   0     3887.45     3734.12      7.53 o 
   2   2   0      998.54     1017.75      2.71 o 
   3   2   0       75.36       85.98      0.89 o 
   4   2   0      559.78      557.71      2.44 o 
   5   2   0      215.38      219.73      2.06 o 
   6   2   0      388.47      406.72      3.07 o 
   7   2   0        0.02        0.51      1.22 o 
   8   2   0      144.04      141.75      2.57 o 
   9   2   0        0.11       -0.57      2.32 o 
   1   3   0      312.34      331.58      1.09 o 
   2   3   0        5.60        4.26      0.37 o 
   3   3   0       55.56       58.89      0.88 o 
   4   3   0        2.94        2.13      0.55 o 
   5   3   0        6.13        6.22      0.69 o 
   6   3   0       78.90       77.95      1.49 o 
   7   3   0        1.64        0.17      1.60 o 
   8   3   0       24.63       22.49      2.01 o 
   9   3   0        2.65        2.86      2.85 o 
   0   4   0     1175.80     1156.72      4.45 o 
   1   4   0       22.73       25.39      0.42 o 
   2   4   0      519.78      542.08      1.81 o 
   3   4   0       31.08       26.24      0.59 o 
   4   4   0      457.36      455.23      2.35 o 
   5   4   0       18.97       18.41      0.83 o 
   6   4   0      232.38      244.25      2.45 o 
   7   4   0       42.62       44.74      1.44 o 
   8   4   0       11.43        9.28      2.59 o 
   9   4   0        0.68        1.12      2.31 o 
   1   5   0      424.03      425.55      1.53 o 
   2   5   0      646.25      631.54      1.85 o 
   3   5   0       14.48       12.98      0.42 o 
   4   5   0        5.22        6.38      0.56 o 
   5   5   0        4.67        3.94      0.70 o 
   6   5   0        2.99        2.19      0.95 o 
   7   5   0      130.08      139.67      2.36 o 
   8   5   0        1.17       -0.19      1.75 o 
   9   5   0       27.97       28.41      2.92 o 
   0   6   0      127.45      144.07      1.98 o 
   1   6   0       44.35       41.90      0.60 o 
   2   6   0      137.58      146.35      0.97 o 
   3   6   0      248.88      271.51      1.41 o 
   4   6   0      252.27      255.85      1.77 o 
   5   6   0       29.67       29.97      0.83 o 
   6   6   0        0.30        0.13      0.88 o 
   7   6   0       10.71       10.11      1.33 o 
   8   6   0       12.11       11.61      1.70 o 
   9   6   0       17.94       14.84      2.53 o 
   1   7   0      313.30      350.76      1.78 o 
   2   7   0       13.52       11.20      0.43 o 
   3   7   0      104.84      112.10      0.99 o 
   4   7   0       30.27       29.86      0.75 o 
   5   7   0       28.46       29.15      0.88 o 
   6   7   0       32.75       36.54      1.07 o 
   7   7   0       11.95       12.87      1.23 o 
   8   7   0        3.60        1.87      1.64 o 
   9   7   0        2.29        2.60      2.83 o 
   0   8   0        6.87        9.08      1.02 o 
   1   8   0      323.23      362.92      1.86 o 
   2   8   0       74.99       69.10      0.75 o 
   3   8   0      314.32      317.95      1.68 o 
   4   8   0      510.97      541.52      2.68 o 
   5   8   0       24.29       23.87      0.93 o 
   6   8   0       27.06       26.76      1.15 o 
   7   8   0      140.19      140.26      2.55 o 
   8   8   0        5.53        4.55      2.26 o 
   1   9   0      157.95      179.42      1.95 o 
   2   9   0      133.48      124.42      1.20 o 
   3   9   0      390.29      420.45      2.92 o 
   4   9   0        0.98        1.60      0.72 o 
   5   9   0      551.90      561.96      3.39 o 
   6   9   0        7.43        8.18      1.20 o 
   7   9   0      333.23      347.92      4.56 o 
   8   9   0        0.04        1.20      2.38 o 
   0  10   0       21.27       26.32      1.41 o 
   1  10   0       93.75       97.11      1.59 o 
   2  10   0      140.91      146.99      1.75 o 
   3  10   0      146.97      160.82      1.96 o 
   4  10   0      385.55      391.57      3.11 o 
   5  10   0      729.06      752.49      4.02 o 
   6  10   0        9.77       10.21      1.26 o 
   7  10   0        0.11        0.09      1.74 o 
   8  10   0        7.43        7.83      2.66 o 
   1  11   0       40.09       41.70      1.24 o 
   2  11   0        9.07       10.09      0.97 o 
   3  11   0     1221.33     1228.00      5.40 o 
   4  11   0      154.93      153.10      2.11 o 
   5  11   0      522.66      527.64      3.98 o 
   6  11   0      171.48      164.51      2.44 o 
   7  11   0       53.52       50.27      3.37 o 
   8  11   0        2.94        1.04      4.62 o 
   0  12   0      575.14      550.45      5.54 o 
   1  12   0       98.68      101.16      1.96 o 
   2  12   0      181.74      170.21      2.10 o 
   3  12   0       57.52       51.39      1.40 o 
   4  12   0       13.91       13.44      1.32 o 
   5  12   0      123.04      125.55      2.13 o 
   6  12   0       54.81       49.68      2.89 o 
   7  12   0       10.04        6.89      3.02 o 
   1  13   0      355.02      354.22      3.02 o 
   2  13   0      132.32      129.83      1.94 o 
   3  13   0        0.53       -0.12      1.13 o 
   4  13   0        0.04       -0.53      1.18 o 
   5  13   0        8.58        6.86      1.43 o 
   6  13   0        0.03        1.10      2.58 o 
   7  13   0       33.93       35.70      4.02 o 
   0  14   0        7.38        6.69      1.67 o 
   1  14   0      457.82      446.10      3.53 o 
   2  14   0      189.71      189.41      2.39 o 
   3  14   0        0.67        0.96      1.23 o 
   4  14   0        5.74        5.29      1.53 o 
   5  14   0        2.40        2.83      1.59 o 
   6  14   0        6.19        6.41      2.83 o 
   1  15   0      100.07       90.24      1.83 o 
   2  15   0       49.76       43.94      1.73 o 
   3  15   0       15.62       14.82      1.68 o 
   4  15   0       23.89       22.81      2.04 o 
   5  15   0        1.72        0.31      2.11 o 
   6  15   0       31.72       32.71      4.09 o 
   0  16   0        0.05       -0.09      1.96 o 
   1  16   0       32.88       32.55      1.68 o 
   2  16   0       47.31       45.15      2.21 o 
   3  16   0      100.34      111.12      2.48 o 
   4  16   0      118.06      118.95      2.62 o 
   5  16   0       41.02       42.90      2.88 o 
   1  17   0        0.26        0.21      1.50 o 
   2  17   0       17.43       15.96      1.93 o 
   3  17   0        0.30        0.16      2.33 o 
   4  17   0       66.74       69.15      3.22 o 
   5  17   0       99.46       98.27      4.50 o 
   0  18   0        1.18        1.46      2.56 o 
   1  18   0       27.18       31.70      2.29 o 
   2  18   0       22.16       26.28      2.39 o 
   3  18   0        8.61        4.77      2.65 o 
   4  18   0        1.72       -0.45      3.71 o 
   1  19   0       13.92       17.57      2.69 o 
   2  19   0       42.03       52.24      3.37 o 
  -9   1   1        1.58        2.97      2.97 o 
  -8   1   1       53.51       50.86      2.74 o 
  -7   1   1       37.97       37.16      1.59 o 
  -6   1   1        0.61       -0.18      0.80 o 
  -5   1   1       57.73       60.28      1.15 o 
  -4   1   1       55.25       53.86      0.96 o 
  -3   1   1     1787.09     1868.22      3.75 o 
  -2   1   1    25484.21    26003.93    141.08 o 
  -1   1   1      976.80      950.35      2.66 o 
   1   1   1      486.36      480.99      1.35 o 
   2   1   1     2476.74     2423.90      5.70 o 
   3   1   1      822.30      835.12      2.57 o 
   4   1   1      361.98      382.27      2.18 o 
   5   1   1       54.79       64.15      1.38 o 
   6   1   1      133.64      138.49      2.16 o 
   7   1   1       28.58       28.23      1.48 o 
   8   1   1       11.39        7.68      1.91 o 
   9   1   1        1.94        2.81      2.39 o 
  -9   2   1       12.01        9.83      2.78 o 
  -8   2   1        8.50        5.89      1.93 o 
  -7   2   1        0.29       -0.02      1.20 o 
  -6   2   1        4.09        2.10      0.89 o 
  -5   2   1       21.39       21.17      0.84 o 
  -4   2   1     1566.01     1667.73      3.34 o 
  -3   2   1      497.01      473.23      1.63 o 
  -2   2   1     8362.33     8343.38     13.91 o 
  -1   2   1     1570.20     1618.74      6.12 o 
   0   2   1       24.87       27.39      0.35 o 
   1   2   1        4.80        4.76      0.27 o 
   2   2   1       55.72       59.33      0.62 o 
   3   2   1      298.84      323.35      1.68 o 
   4   2   1      453.59      465.46      2.46 o 
   5   2   1       64.13       61.53      1.47 o 
   6   2   1      640.04      657.22      4.47 o 
   7   2   1       75.19       76.79      1.85 o 
   8   2   1       28.09       24.43      2.09 o 
   9   2   1        2.85        2.26      2.36 o 
  -9   3   1        1.75        2.37      2.77 o 
  -8   3   1       61.02       60.27      2.33 o 
  -7   3   1       37.59       35.55      1.54 o 
  -6   3   1      176.91      182.00      2.10 o 
  -5   3   1      125.83      135.88      1.44 o 
  -4   3   1     1924.97     2008.17      4.74 o 
  -3   3   1       19.97       17.67      0.41 o 
  -2   3   1      138.02      151.69      1.25 o 
  -1   3   1     2902.84     2862.31     12.89 o 
   0   3   1       64.33       59.23      0.50 o 
   1   3   1      229.43      222.98      1.14 o 
   2   3   1     1617.53     1652.25      3.84 o 
   3   3   1       31.14       30.88      0.59 o 
   4   3   1     1096.91     1152.12      4.55 o 
   5   3   1      254.45      264.77      1.99 o 
   6   3   1      221.79      231.55      2.41 o 
   7   3   1        6.15        5.58      1.21 o 
   8   3   1       27.19       23.69      2.29 o 
   9   3   1       21.42       21.41      2.37 o 
  -9   4   1        0.42        0.75      3.96 o 
  -8   4   1      152.46      155.32      2.73 o 
  -7   4   1        0.87        1.04      1.29 o 
  -6   4   1      163.96      163.18      2.02 o 
  -5   4   1        0.00       -0.11      0.64 o 
  -4   4   1       35.10       30.98      0.75 o 
  -3   4   1        0.04        1.66      0.35 o 
  -2   4   1      128.92      128.98      0.88 o 
  -1   4   1       28.27       26.03      0.45 o 
   0   4   1        0.02        0.54      0.31 o 
   1   4   1       29.72       25.15      0.39 o 
   2   4   1      592.33      590.04      1.71 o 
   3   4   1       24.86       23.13      0.55 o 
   4   4   1      445.38      505.56      3.06 o 
   5   4   1      522.02      536.45      2.86 o 
   6   4   1      144.73      145.44      1.97 o 
   7   4   1       16.23       18.78      1.58 o 
   8   4   1        0.15        0.33      1.57 o 
   9   4   1        4.81        3.59      2.40 o 
  -9   5   1        6.99        5.73      3.41 o 
  -8   5   1      147.90      150.52      2.71 o 
  -7   5   1        0.00       -0.69      1.62 o 
  -6   5   1      229.02      227.37      2.36 o 
  -5   5   1       21.02       20.40      0.82 o 
  -4   5   1      111.16      111.30      1.25 o 
  -3   5   1        0.01        0.10      0.37 o 
  -2   5   1      432.88      450.57      1.61 o 
  -1   5   1      230.00      222.35      1.21 o 
   0   5   1      647.29      644.72      2.09 o 
   1   5   1      669.31      665.03      1.98 o 
   2   5   1       19.65       15.76      0.39 o 
   3   5   1      159.69      171.64      1.28 o 
   4   5   1       83.52       84.40      1.06 o 
   5   5   1       58.39       65.08      1.06 o 
   6   5   1      224.56      238.09      2.50 o 
   7   5   1      117.57      118.68      1.84 o 
   8   5   1       65.39       60.00      2.91 o 
   9   5   1        0.03        0.41      2.20 o 
  -9   6   1       31.05       34.27      2.66 o 
  -8   6   1       49.92       50.10      2.16 o 
  -7   6   1       23.33       21.27      1.75 o 
  -6   6   1       50.88       56.80      1.20 o 
  -5   6   1        0.94        1.14      0.69 o 
  -4   6   1        1.91        0.82      0.54 o 
  -3   6   1        5.78        4.23      0.45 o 
  -2   6   1       12.14       12.10      0.42 o 
  -1   6   1      409.90      494.81      1.87 o 
   0   6   1     1331.28     1348.93      6.52 o 
   1   6   1      323.03      334.06      1.74 o 
   2   6   1      399.51      426.23      1.65 o 
   3   6   1      255.39      275.50      1.43 o 
   4   6   1        0.01        0.21      0.55 o 
   5   6   1       34.55       30.90      0.94 o 
   6   6   1       17.07       15.59      1.12 o 
   7   6   1      106.22      107.92      1.97 o 
   8   6   1      154.61      168.88      2.91 o 
   9   6   1       22.75       21.84      3.53 o 
  -9   7   1      127.48      133.47      2.93 o 
  -8   7   1        8.88        9.55      1.71 o 
  -7   7   1        0.24        0.45      1.23 o 
  -6   7   1       63.79       66.89      1.34 o 
  -5   7   1       35.98       36.50      0.99 o 
  -4   7   1       18.66       16.41      0.69 o 
  -3   7   1        1.43        1.62      0.44 o 
  -2   7   1       17.05       17.73      0.45 o 
  -1   7   1     1001.95     1087.10      3.96 o 
   0   7   1       74.56       77.22      1.17 o 
   1   7   1      715.60      786.38      2.86 o 
   2   7   1       19.74       21.36      0.48 o 
   3   7   1       47.23       45.11      0.68 o 
   4   7   1       41.82       41.22      0.85 o 
   5   7   1        0.13        0.10      0.74 o 
   6   7   1       28.35       28.35      1.09 o 
   7   7   1        0.01       -0.16      1.59 o 
   8   7   1        5.50        6.07      1.67 o 
  -8   8   1        5.65        6.42      1.97 o 
  -7   8   1      137.08      153.82      3.13 o 
  -6   8   1       42.06       41.78      1.26 o 
  -5   8   1        1.47        2.12      0.79 o 
  -4   8   1        6.71        5.17      0.65 o 
  -3   8   1       89.69      100.77      1.01 o 
  -2   8   1       76.37       84.02      0.84 o 
  -1   8   1      114.42      133.70      0.94 o 
   0   8   1       18.56       19.01      0.76 o 
   1   8   1     1774.87     1907.45      7.57 o 
   2   8   1      560.88      603.53      2.10 o 
   3   8   1       12.13       11.24      0.65 o 
   4   8   1      103.88      103.17      1.26 o 
   5   8   1        7.62        8.88      0.85 o 
   6   8   1        7.99        6.09      1.04 o 
   7   8   1        3.79        2.88      1.50 o 
   8   8   1        0.23        0.55      2.19 o 
  -8   9   1       19.02       20.29      2.29 o 
  -7   9   1      627.80      659.20      5.32 o 
  -6   9   1      204.83      215.84      2.59 o 
  -5   9   1       14.77       15.11      1.05 o 
  -4   9   1       31.56       30.90      0.96 o 
  -3   9   1      165.78      182.52      1.52 o 
  -2   9   1        7.89       10.48      0.71 o 
  -1   9   1       62.42       71.19      1.32 o 
   0   9   1      334.76      348.92      2.66 o 
   1   9   1      515.10      536.38      3.15 o 
   2   9   1      957.09      953.04      3.20 o 
   3   9   1        4.70        4.48      0.68 o 
   4   9   1       26.96       26.17      0.95 o 
   5   9   1       18.49       16.65      1.17 o 
   6   9   1       13.61       11.95      1.33 o 
   7   9   1       62.53       55.89      2.07 o 
   8   9   1        9.22        9.53      3.05 o 
  -8  10   1       31.88       27.98      2.63 o 
  -7  10   1      311.24      312.01      3.82 o 
  -6  10   1       11.22       13.08      1.44 o 
  -5  10   1      956.28      973.60      5.07 o 
  -4  10   1        8.18        6.82      0.92 o 
  -3  10   1      132.66      146.14      1.88 o 
  -2  10   1       28.78       28.12      0.96 o 
  -1  10   1        3.37        3.20      0.73 o 
   0  10   1       70.67       76.09      1.43 o 
   1  10   1       87.74      105.42      1.48 o 
   2  10   1       93.82       85.80      1.27 o 
   3  10   1      383.79      379.87      2.92 o 
   4  10   1      202.29      197.11      2.28 o 
   5  10   1      652.58      642.84      4.73 o 
   6  10   1        9.43       10.66      1.33 o 
   7  10   1      139.86      138.80      2.71 o 
   8  10   1        0.29       -0.21      2.64 o 
  -8  11   1       13.03       11.58      3.50 o 
  -7  11   1        7.63       10.76      2.29 o 
  -6  11   1      112.63      114.54      2.39 o 
  -5  11   1       53.96       57.18      1.76 o 
  -4  11   1       23.16       22.79      1.20 o 
  -3  11   1       94.41       90.28      1.87 o 
  -2  11   1      208.33      202.73      2.17 o 
  -1  11   1       65.64       62.52      1.42 o 
   0  11   1        3.83        2.37      0.76 o 
   1  11   1       10.03        8.78      0.87 o 
   2  11   1       66.04       64.09      1.28 o 
   3  11   1     1832.21     1818.20      6.58 o 
   4  11   1       22.33       22.03      1.28 o 
   5  11   1      105.89       98.45      2.14 o 
   6  11   1       19.88       19.53      2.16 o 
   7  11   1        5.18        6.72      2.26 o 
  -7  12   1       16.50       13.08      3.12 o 
  -6  12   1        2.94        2.23      1.65 o 
  -5  12   1       52.91       51.83      1.83 o 
  -4  12   1      132.16      132.66      2.06 o 
  -3  12   1        0.86        0.80      1.21 o 
  -2  12   1       38.92       39.84      1.20 o 
  -1  12   1      474.14      475.52      3.69 o 
   0  12   1        0.04       -0.37      0.91 o 
   1  12   1      508.33      502.92      3.38 o 
   2  12   1      298.32      297.39      2.69 o 
   3  12   1      705.22      688.47      4.26 o 
   4  12   1       64.65       60.51      1.54 o 
   5  12   1        9.25        9.83      1.51 o 
   6  12   1        5.14        4.17      1.73 o 
   7  12   1       10.26        9.85      4.08 o 
  -7  13   1        0.58        0.24      2.38 o 
  -6  13   1        1.20        1.63      1.84 o 
  -5  13   1       16.49       15.49      1.65 o 
  -4  13   1       11.00        9.19      1.75 o 
  -3  13   1      230.94      222.61      3.46 o 
  -2  13   1       57.41       59.02      1.43 o 
  -1  13   1       29.13       27.12      1.50 o 
   0  13   1      851.76      823.75      5.02 o 
   1  13   1      299.35      290.24      2.75 o 
   2  13   1       10.13       10.60      1.10 o 
   3  13   1      299.93      300.22      2.99 o 
   4  13   1      146.20      148.10      2.62 o 
   5  13   1        5.40        5.64      1.59 o 
   6  13   1        2.77        2.26      1.87 o 
   7  13   1        0.23        1.42      3.52 o 
  -6  14   1        3.50        2.04      2.46 o 
  -5  14   1        2.63        1.99      1.63 o 
  -4  14   1       42.83       41.80      1.89 o 
  -3  14   1       32.30       34.00      1.58 o 
  -2  14   1        6.79        6.55      1.12 o 
  -1  14   1        9.18       11.08      1.42 o 
   0  14   1        7.54        5.01      1.15 o 
   1  14   1       11.85        9.80      1.43 o 
   2  14   1      130.43      126.65      2.00 o 
   3  14   1        7.91        6.40      1.38 o 
   4  14   1       10.90       11.32      1.60 o 
   5  14   1       48.88       50.95      2.38 o 
   6  14   1        7.19        7.58      2.26 o 
  -6  15   1        6.11        7.05      2.40 o 
  -5  15   1        0.16        0.44      1.89 o 
  -4  15   1       54.56       57.47      2.10 o 
  -3  15   1      215.89      209.74      3.13 o 
  -2  15   1        5.73        4.35      1.36 o 
  -1  15   1      117.01      121.60      2.28 o 
   0  15   1       84.00       77.10      1.70 o 
   1  15   1      216.59      211.05      2.60 o 
   2  15   1      136.28      126.19      2.39 o 
   3  15   1       21.77       18.23      2.16 o 
   4  15   1        2.42        1.42      1.91 o 
   5  15   1        2.88        4.68      1.98 o 
   6  15   1        2.83        5.17      5.00 o 
  -5  16   1        3.75        2.72      2.19 o 
  -4  16   1      104.54      104.51      2.54 o 
  -3  16   1        2.43        1.45      1.76 o 
  -2  16   1       30.21       28.70      1.85 o 
  -1  16   1       39.25       39.67      1.59 o 
   0  16   1        0.30       -1.60      1.65 o 
   1  16   1        7.98        6.14      1.33 o 
   2  16   1       49.12       46.06      2.05 o 
   3  16   1      194.82      183.61      3.61 o 
   4  16   1        6.61        5.74      2.20 o 
   5  16   1       19.41       19.78      2.83 o 
  -5  17   1       38.37       45.35      3.58 o 
  -4  17   1       21.92       26.20      2.91 o 
  -3  17   1       10.91       12.24      2.06 o 
  -2  17   1        0.01        0.47      1.75 o 
  -1  17   1       10.68        9.57      1.55 o 
   0  17   1       17.60       17.48      1.66 o 
   1  17   1        4.66        3.62      1.50 o 
   2  17   1       36.32       32.12      2.65 o 
   3  17   1       84.64       76.31      2.95 o 
   4  17   1        1.71        1.01      2.55 o 
  -4  18   1       75.33       91.75      5.85 o 
  -3  18   1       27.08       33.20      2.71 o 
  -2  18   1       29.00       32.49      2.56 o 
  -1  18   1       17.83       17.80      2.18 o 
   0  18   1        2.83        3.32      1.68 o 
   1  18   1       14.61       14.78      1.90 o 
   2  18   1       13.95       11.11      2.52 o 
   3  18   1        0.00        0.00      2.65 o 
  -2  19   1        1.71        2.79      2.37 o 
  -1  19   1       29.60       34.71      2.30 o 
   0  19   1      103.58      118.34      2.49 o 
   1  19   1        0.00       -0.02      2.62 o 
   2  19   1       21.31       26.01      3.25 o 
  -9   0   2       11.68       11.36      4.56 o 
  -8   0   2        0.40        0.89      3.18 o 
  -7   0   2        2.17        2.77      2.23 o 
  -6   0   2      142.34      136.51      2.78 o 
  -5   0   2      448.15      501.98      3.82 o 
  -4   0   2      819.99      800.86      4.32 o 
  -3   0   2      117.95      119.58      1.43 o 
  -2   0   2        2.69        4.68      0.48 o 
  -1   0   2     1889.76     1858.81      8.36 o 
   0   0   2    10291.82     9042.93     56.68 o 
   1   0   2     2927.48     2599.21     14.97 o 
   2   0   2     1063.61     1077.67      6.81 o 
   3   0   2       51.72       48.18      1.20 o 
   4   0   2        7.82        9.01      0.74 o 
   5   0   2       10.76        9.87      1.30 o 
   6   0   2       41.40       41.86      1.94 o 
   7   0   2       37.66       37.01      2.32 o 
   8   0   2       15.56       15.82      2.60 o 
   9   0   2      163.79      164.21      5.39 o 
  -9   1   2        1.32        0.56      2.88 o 
  -8   1   2       31.12       27.84      3.02 o 
  -7   1   2       17.44       12.41      2.04 o 
  -6   1   2        4.23        3.40      0.79 o 
  -5   1   2      354.32      360.16      2.49 o 
  -4   1   2     1281.66     1288.81      5.57 o 
  -3   1   2      495.76      542.51      2.11 o 
  -2   1   2     3349.92     3333.28      6.51 o 
  -1   1   2      426.19      418.02      1.61 o 
   0   1   2     1840.94     1779.89      7.70 o 
   1   1   2     1005.74      937.90      3.32 o 
   2   1   2     1335.81     1311.93      4.15 o 
   3   1   2      180.05      192.01      1.25 o 
   4   1   2      393.09      407.68      2.40 o 
   5   1   2        6.94        5.75      0.91 o 
   6   1   2       13.15       10.50      1.08 o 
   7   1   2       52.01       46.60      1.67 o 
   8   1   2       83.01       84.17      2.63 o 
   9   1   2        0.97        0.54      2.33 o 
  -9   2   2        3.78        4.04      2.81 o 
  -8   2   2        1.67        1.23      2.34 o 
  -7   2   2       79.34       82.27      1.85 o 
  -6   2   2      190.40      190.26      2.43 o 
  -5   2   2       25.51       26.99      0.90 o 
  -4   2   2     3232.18     3402.82      6.92 o 
  -3   2   2      684.42      673.89      2.24 o 
  -2   2   2      233.63      253.81      1.45 o 
  -1   2   2      177.43      166.87      1.27 o 
   0   2   2     1251.10     1178.85      3.53 o 
   1   2   2      130.10      128.19      1.72 o 
   2   2   2      545.18      519.19      2.31 o 
   3   2   2      369.10      367.85      1.47 o 
   4   2   2       55.78       59.42      1.05 o 
   5   2   2       79.19       77.71      1.57 o 
   6   2   2        2.40        1.58      1.15 o 
   7   2   2        3.93        4.38      1.27 o 
   8   2   2      148.33      149.97      3.21 o 
   9   2   2        0.02       -0.67      2.19 o 
  -9   3   2        1.08        1.10      2.86 o 
  -8   3   2       14.09       13.34      2.08 o 
  -7   3   2        1.20        2.27      1.25 o 
  -6   3   2      397.15      396.06      3.46 o 
  -5   3   2      170.75      166.73      1.76 o 
  -4   3   2     2872.40     2939.05      9.17 o 
  -3   3   2      228.87      232.54      1.28 o 
  -2   3   2      142.10      165.55      0.96 o 
  -1   3   2       52.13       44.97      0.67 o 
   0   3   2      891.57      855.23      2.27 o 
   1   3   2      325.71      339.96      1.90 o 
   2   3   2        6.13        7.43      0.35 o 
   3   3   2     1471.75     1516.19      3.23 o 
   4   3   2     2338.95     2434.16      5.08 o 
   5   3   2        4.84        3.82      0.78 o 
   6   3   2      130.88      126.69      2.16 o 
   7   3   2        2.28        2.03      1.24 o 
   8   3   2       66.82       71.09      2.06 o 
   9   3   2        2.00        1.00      1.95 o 
  -9   4   2        1.70        1.91      2.84 o 
  -8   4   2       37.18       29.63      2.33 o 
  -7   4   2       73.77       74.45      1.83 o 
  -6   4   2      892.52      904.27      5.20 o 
  -5   4   2       52.17       56.15      1.17 o 
  -4   4   2       71.37       79.20      0.90 o 
  -3   4   2      275.72      301.33      1.51 o 
  -2   4   2       14.72       13.90      0.40 o 
  -1   4   2        1.13        1.09      0.33 o 
   0   4   2      171.55      171.91      0.90 o 
   1   4   2        9.61       10.14      0.42 o 
   2   4   2     1455.70     1546.06      5.07 o 
   3   4   2      316.32      324.59      1.46 o 
   4   4   2       68.72       79.70      1.03 o 
   5   4   2      468.38      500.11      2.63 o 
   6   4   2      131.93      130.40      1.96 o 
   7   4   2       15.44       11.87      1.25 o 
   8   4   2        0.63        0.67      1.66 o 
   9   4   2        2.03        0.19      2.09 o 
  -9   5   2        0.00       -0.41      2.38 o 
  -8   5   2       49.65       43.66      2.39 o 
  -7   5   2       23.12       21.24      1.80 o 
  -6   5   2       57.29       61.16      1.57 o 
  -5   5   2      133.05      141.81      1.75 o 
  -4   5   2       45.04       43.21      0.85 o 
  -3   5   2      834.01      960.92      2.79 o 
  -2   5   2      113.20      107.57      0.87 o 
  -1   5   2      144.81      153.93      1.09 o 
   0   5   2        0.77        0.61      0.33 o 
   1   5   2       76.69       98.21      0.92 o 
   2   5   2     1623.88     1751.09      4.18 o 
   3   5   2      312.53      315.69      1.76 o 
   4   5   2       89.85       91.50      1.40 o 
   5   5   2       29.10       25.60      0.93 o 
   6   5   2       82.89       89.10      1.69 o 
   7   5   2       36.78       34.25      1.79 o 
   8   5   2        0.40       -0.32      1.57 o 
   9   5   2        0.56        0.24      2.08 o 
  -9   6   2        9.11       10.82      3.43 o 
  -8   6   2       13.82       15.76      2.30 o 
  -7   6   2        6.49        5.26      1.37 o 
  -6   6   2        0.01       -0.25      0.95 o 
  -5   6   2        2.94        3.99      0.77 o 
  -4   6   2      119.85      121.78      1.34 o 
  -3   6   2      723.23      777.95      2.81 o 
  -2   6   2      341.77      341.52      1.81 o 
  -1   6   2     1169.12     1316.98      3.38 o 
   0   6   2      167.53      187.87      1.16 o 
   1   6   2      367.78      383.90      1.89 o 
   2   6   2        6.52        9.06      0.55 o 
   3   6   2        2.72        1.71      0.47 o 
   4   6   2        3.19        2.73      0.56 o 
   5   6   2       44.28       43.58      0.96 o 
   6   6   2       37.96       38.54      1.47 o 
   7   6   2        7.57        5.61      1.27 o 
   8   6   2       31.95       35.35      2.09 o 
  -9   7   2      219.86      231.03      4.22 o 
  -8   7   2       60.89       61.44      2.21 o 
  -7   7   2        4.86        6.25      1.43 o 
  -6   7   2        0.10       -0.37      1.10 o 
  -5   7   2        0.15       -0.29      0.77 o 
  -4   7   2       27.95       29.41      0.76 o 
  -3   7   2       30.14       39.77      0.69 o 
  -2   7   2      529.89      540.40      2.90 o 
  -1   7   2     1946.95     2040.76     10.20 o 
   0   7   2     1687.52     1751.80      3.41 o 
   1   7   2        8.04        7.17      0.47 o 
   2   7   2      183.17      182.79      1.47 o 
   3   7   2      122.67      143.91      1.30 o 
   4   7   2       62.50       67.60      1.05 o 
   5   7   2       53.79       56.22      1.33 o 
   6   7   2       11.74       10.74      1.12 o 
   7   7   2       12.13        9.72      1.63 o 
   8   7   2       80.10       87.22      2.47 o 
  -8   8   2       40.96       40.29      2.48 o 
  -7   8   2       97.47       89.97      2.12 o 
  -6   8   2       32.70       35.94      1.27 o 
  -5   8   2       15.66       14.86      1.06 o 
  -4   8   2        1.07        0.31      0.71 o 
  -3   8   2      180.43      188.18      1.37 o 
  -2   8   2       64.88       75.68      1.02 o 
  -1   8   2      147.84      175.34      1.26 o 
   0   8   2       74.57       76.65      0.77 o 
   1   8   2      165.27      173.99      1.24 o 
   2   8   2       42.63       41.47      0.85 o 
   3   8   2      330.81      323.62      1.95 o 
   4   8   2       17.24       17.98      0.83 o 
   5   8   2      155.44      160.81      1.88 o 
   6   8   2        0.00       -0.73      1.21 o 
   7   8   2       38.32       39.05      2.23 o 
   8   8   2       42.26       43.90      2.60 o 
  -8   9   2       50.93       59.07      2.49 o 
  -7   9   2      101.16      105.10      2.36 o 
  -6   9   2        1.31        0.99      1.15 o 
  -5   9   2       63.33       63.08      1.61 o 
  -4   9   2       93.85       94.31      1.57 o 
  -3   9   2        0.00        0.52      0.64 o 
  -2   9   2        0.25        0.35      0.76 o 
  -1   9   2      319.03      350.16      2.76 o 
   0   9   2       85.98       89.49      1.30 o 
   1   9   2      135.04      137.29      1.45 o 
   2   9   2       20.18       20.98      0.77 o 
   3   9   2       22.64       25.28      0.84 o 
   4   9   2        3.33        3.09      0.84 o 
   5   9   2       75.26       73.00      1.82 o 
   6   9   2        0.02       -0.16      1.27 o 
   7   9   2       88.76       94.87      2.30 o 
   8   9   2        0.00       -0.25      2.24 o 
  -8  10   2       41.72       42.70      3.10 o 
  -7  10   2       16.86       17.68      2.14 o 
  -6  10   2       55.17       50.94      1.89 o 
  -5  10   2        9.00        9.73      1.30 o 
  -4  10   2       59.21       57.80      1.60 o 
  -3  10   2       35.16       35.93      1.10 o 
  -2  10   2       39.82       38.27      1.34 o 
  -1  10   2        0.40        1.13      0.73 o 
   0  10   2      198.27      193.94      1.94 o 
   1  10   2       50.42       50.16      1.11 o 
   2  10   2       33.48       36.90      0.93 o 
   3  10   2       46.52       47.58      1.21 o 
   4  10   2       29.17       29.23      1.20 o 
   5  10   2       51.19       49.16      1.61 o 
   6  10   2      100.37      101.60      2.00 o 
   7  10   2       45.24       38.90      2.39 o 
   8  10   2       79.16       79.54      3.01 o 
  -8  11   2       16.49       12.02      3.54 o 
  -7  11   2       69.82       68.09      2.76 o 
  -6  11   2       31.87       33.21      2.03 o 
  -5  11   2        1.74        1.97      1.33 o 
  -4  11   2       32.30       30.90      1.43 o 
  -3  11   2      218.72      206.27      2.65 o 
  -2  11   2        0.57        0.87      0.82 o 
  -1  11   2       62.12       52.55      1.37 o 
   0  11   2      286.41      263.79      2.36 o 
   1  11   2      175.67      171.76      1.96 o 
   2  11   2      184.91      180.24      1.87 o 
   3  11   2      181.96      171.73      2.51 o 
   4  11   2       20.07       18.05      1.45 o 
   5  11   2        5.26        3.15      1.38 o 
   6  11   2      194.16      205.51      3.14 o 
   7  11   2       13.99       15.25      3.00 o 
  -7  12   2      106.50      110.95      2.69 o 
  -6  12   2        2.28        0.80      1.79 o 
  -5  12   2       80.79       78.39      2.03 o 
  -4  12   2        6.27        5.07      1.36 o 
  -3  12   2       18.82       20.27      1.44 o 
  -2  12   2      634.80      625.01      6.66 o 
  -1  12   2       28.14       25.40      1.23 o 
   0  12   2       11.17       14.87      1.05 o 
   1  12   2     2098.44     2032.91      6.73 o 
   2  12   2       46.09       44.07      1.52 o 
   3  12   2      105.63      102.61      2.10 o 
   4  12   2       27.00       27.64      1.71 o 
   5  12   2       26.89       28.51      2.25 o 
   6  12   2      198.96      221.84      3.85 o 
   7  12   2      321.68      331.93      4.99 o 
  -7  13   2       20.31       20.22      2.50 o 
  -6  13   2       41.49       38.70      2.86 o 
  -5  13   2       21.86       19.45      1.91 o 
  -4  13   2        0.00       -0.22      1.34 o 
  -3  13   2        0.02        0.02      1.48 o 
  -2  13   2      109.47       95.43      2.00 o 
  -1  13   2      104.57      115.14      2.06 o 
   0  13   2        7.71       11.08      1.18 o 
   1  13   2      892.89      887.09      6.42 o 
   2  13   2        0.58        0.69      1.30 o 
   3  13   2       12.89       15.19      1.43 o 
   4  13   2       16.54       14.72      1.63 o 
   5  13   2       29.27       26.73      2.08 o 
   6  13   2       28.06       25.52      2.67 o 
   7  13   2      119.88      131.49      6.44 o 
  -6  14   2        0.54        0.10      2.18 o 
  -5  14   2       34.14       29.03      2.21 o 
  -4  14   2       22.33       23.12      2.26 o 
  -3  14   2       52.79       54.22      1.79 o 
  -2  14   2      362.40      345.16      3.22 o 
  -1  14   2     1094.23     1041.34      6.95 o 
   0  14   2      288.20      252.82      3.02 o 
   1  14   2      536.70      503.37      3.73 o 
   2  14   2      126.83      125.64      2.77 o 
   3  14   2       20.62       17.67      1.66 o 
   4  14   2        5.17        6.25      1.61 o 
   5  14   2       22.23       22.24      2.16 o 
   6  14   2      141.59      135.95      2.94 o 
  -6  15   2        0.25       -0.52      2.45 o 
  -5  15   2       96.40      104.82      2.56 o 
  -4  15   2        3.35        4.82      1.74 o 
  -3  15   2       80.75       79.06      2.12 o 
  -2  15   2       39.44       45.34      1.63 o 
  -1  15   2       20.22       19.27      1.81 o 
   0  15   2      155.18      133.60      2.13 o 
   1  15   2       86.89       68.36      1.89 o 
   2  15   2       24.13       17.70      2.00 o 
   3  15   2       50.30       48.10      2.28 o 
   4  15   2       11.43       11.92      1.87 o 
   5  15   2       14.33       11.77      2.21 o 
   6  15   2        0.70        2.87      3.65 o 
  -5  16   2       64.85       62.02      2.87 o 
  -4  16   2       10.65       11.44      2.29 o 
  -3  16   2       21.22       21.04      2.08 o 
  -2  16   2        6.31        5.03      1.62 o 
  -1  16   2        5.45        5.95      1.36 o 
   0  16   2       18.94       13.60      1.51 o 
   1  16   2        9.46        5.22      1.78 o 
   2  16   2        3.73        3.62      1.85 o 
   3  16   2       40.03       35.89      2.55 o 
   4  16   2       12.14        9.62      2.36 o 
   5  16   2       33.44       37.32      2.85 o 
  -4  17   2        0.67        0.70      2.28 o 
  -3  17   2       93.24      103.47      2.56 o 
  -2  17   2       24.78       24.32      2.36 o 
  -1  17   2        6.18        4.40      1.62 o 
   0  17   2        6.76        4.28      1.80 o 
   1  17   2       10.91        9.09      1.81 o 
   2  17   2        0.29        1.21      2.14 o 
   3  17   2       81.25       95.03      2.89 o 
   4  17   2        4.41        4.85      2.67 o 
  -3  18   2        2.41        2.39      2.29 o 
  -2  18   2       16.53       18.59      2.61 o 
  -1  18   2        2.24        4.82      1.86 o 
   0  18   2        6.99        8.56      1.98 o 
   1  18   2       26.90       31.86      2.90 o 
   2  18   2        4.71        5.30      2.50 o 
   3  18   2        0.21       -1.14      2.79 o 
  -2  19   2        1.12        0.61      2.89 o 
  -1  19   2        7.28        8.30      2.52 o 
   0  19   2       44.06       46.00      2.97 o 
   1  19   2        0.01       -0.20      2.64 o 
   2  19   2        0.40       -1.05      3.40 o 
  -9   1   3       10.30       10.56      3.03 o 
  -8   1   3        9.09        5.42      2.28 o 
  -7   1   3       10.62        8.45      1.40 o 
  -6   1   3       35.47       34.19      1.53 o 
  -5   1   3       50.32       50.90      1.12 o 
  -4   1   3      133.44      122.48      1.09 o 
  -3   1   3      212.69      222.78      1.21 o 
  -2   1   3       26.84       22.12      0.50 o 
  -1   1   3      142.10      141.06      1.00 o 
   0   1   3      632.87      589.31      1.49 o 
   1   1   3     2515.57     2496.05      8.28 o 
   2   1   3      612.46      672.84      2.84 o 
   3   1   3       11.23       13.55      0.51 o 
   4   1   3      141.91      144.76      1.43 o 
   5   1   3       28.71       30.90      1.17 o 
   6   1   3        9.43        8.73      1.10 o 
   7   1   3      163.14      165.26      2.74 o 
   8   1   3        7.89        9.06      2.09 o 
   9   1   3      289.15      316.19      6.05 o 
  -9   2   3        0.03        1.74      2.85 o 
  -8   2   3       29.26       26.84      2.46 o 
  -7   2   3       69.07       70.38      2.15 o 
  -6   2   3      356.38      352.72      4.01 o 
  -5   2   3      124.04      130.65      1.86 o 
  -4   2   3      154.57      161.32      1.30 o 
  -3   2   3      146.25      146.48      1.05 o 
  -2   2   3     1576.09     1579.07      3.54 o 
  -1   2   3      367.82      374.53      1.79 o 
   0   2   3      159.77      161.07      1.04 o 
   1   2   3     1877.82     1877.35      4.01 o 
   2   2   3     2314.37     2377.06      6.46 o 
   3   2   3      170.77      176.39      1.27 o 
   4   2   3       55.92       56.18      0.99 o 
   5   2   3       82.78       77.38      1.44 o 
   6   2   3      135.40      136.37      2.01 o 
   7   2   3        3.52        2.58      1.27 o 
   8   2   3        1.63        0.89      1.63 o 
   9   2   3       66.60       64.64      3.01 o 
  -9   3   3       45.28       42.19      3.83 o 
  -8   3   3       72.27       72.65      2.45 o 
  -7   3   3      128.18      125.72      2.74 o 
  -6   3   3      780.59      780.00      7.23 o 
  -5   3   3       18.19       16.13      1.01 o 
  -4   3   3      311.95      339.53      2.22 o 
  -3   3   3       64.90       59.80      0.93 o 
  -2   3   3        1.95        1.80      0.49 o 
  -1   3   3       48.30       46.97      0.86 o 
   0   3   3      431.28      427.61      1.45 o 
   1   3   3      110.21      105.36      1.19 o 
   2   3   3      139.28      135.76      1.26 o 
   3   3   3     1281.33     1328.78      4.40 o 
   4   3   3      236.53      236.84      1.90 o 
   5   3   3        3.55        4.03      0.80 o 
   6   3   3      297.40      308.75      2.95 o 
   7   3   3        0.59        0.32      1.18 o 
   8   3   3        7.84        7.85      2.08 o 
   9   3   3       50.37       50.86      3.01 o 
  -9   4   3        8.98        6.88      2.50 o 
  -8   4   3      361.23      349.59      4.75 o 
  -7   4   3        0.35        1.02      1.41 o 
  -6   4   3      949.86      963.48      6.41 o 
  -5   4   3      593.19      629.05      4.01 o 
  -4   4   3       25.76       31.41      1.21 o 
  -3   4   3      104.54      103.64      0.98 o 
  -2   4   3       48.17       40.07      0.87 o 
  -1   4   3      792.93      851.59      3.42 o 
   0   4   3        8.19        9.64      0.48 o 
   1   4   3      315.28      334.52      2.17 o 
   2   4   3     1236.64     1320.89      4.64 o 
   3   4   3      118.00      124.38      1.00 o 
   4   4   3      829.96      884.17      3.22 o 
   5   4   3      243.64      259.76      2.51 o 
   6   4   3      146.05      153.70      2.17 o 
   7   4   3        4.50        3.86      1.20 o 
   8   4   3        0.20        0.58      1.59 o 
   9   4   3        1.89        0.60      2.94 o 
  -9   5   3        2.74        2.61      2.57 o 
  -8   5   3      335.76      333.91      4.66 o 
  -7   5   3       41.71       43.19      1.98 o 
  -6   5   3        2.93        3.08      1.04 o 
  -5   5   3        0.09        0.65      0.82 o 
  -4   5   3       14.04       14.89      0.72 o 
  -3   5   3     1316.07     1368.01      3.87 o 
  -2   5   3        7.78        9.24      0.57 o 
  -1   5   3      143.58      144.86      1.09 o 
   0   5   3      117.31      142.16      1.00 o 
   1   5   3       86.95       89.32      0.94 o 
   2   5   3     2097.86     2277.14      6.16 o 
   3   5   3      156.36      175.21      1.22 o 
   4   5   3       17.76       15.74      0.82 o 
   5   5   3       56.01       52.63      1.17 o 
   6   5   3        1.07        0.48      0.98 o 
   7   5   3       53.58       58.65      1.64 o 
   8   5   3       48.64       52.93      2.14 o 
  -9   6   3       49.36       55.47      3.32 o 
  -8   6   3       54.76       51.24      2.48 o 
  -7   6   3       36.01       34.02      1.86 o 
  -6   6   3       30.62       30.07      1.44 o 
  -5   6   3      230.96      242.13      3.10 o 
  -4   6   3       79.76       72.43      1.28 o 
  -3   6   3      331.25      341.74      2.09 o 
  -2   6   3      631.73      673.37      2.72 o 
  -1   6   3      179.24      189.24      1.24 o 
   0   6   3     5041.19     5018.10     20.69 o 
   1   6   3       21.74       21.22      0.56 o 
   2   6   3      159.12      184.56      1.55 o 
   3   6   3        0.36        0.84      0.62 o 
   4   6   3       13.58       14.59      0.84 o 
   5   6   3       15.52       15.40      1.03 o 
   6   6   3       56.35       53.33      1.46 o 
   7   6   3       11.95       10.97      1.46 o 
   8   6   3        4.17        1.89      1.97 o 
  -8   7   3       11.14       13.23      2.28 o 
  -7   7   3       87.55       84.58      2.36 o 
  -6   7   3        8.14        8.46      1.20 o 
  -5   7   3      106.70      111.74      1.70 o 
  -4   7   3        4.31        5.85      0.70 o 
  -3   7   3       84.95       93.46      1.12 o 
  -2   7   3      607.58      664.04      2.78 o 
  -1   7   3      184.08      195.35      1.32 o 
   0   7   3      308.85      364.21      1.65 o 
   1   7   3      854.43      854.54      3.79 o 
   2   7   3      265.33      272.07      2.00 o 
   3   7   3       45.37       41.89      1.24 o 
   4   7   3       24.25       25.90      0.91 o 
   5   7   3        0.57        0.44      0.84 o 
   6   7   3       12.52       12.22      1.23 o 
   7   7   3        1.01        0.31      1.53 o 
   8   7   3       14.67       16.03      2.61 o 
  -8   8   3        1.54        0.44      2.27 o 
  -7   8   3       18.68       18.08      1.75 o 
  -6   8   3       29.61       30.65      1.31 o 
  -5   8   3        4.42        5.13      0.92 o 
  -4   8   3      138.72      147.72      1.68 o 
  -3   8   3      213.08      217.41      1.68 o 
  -2   8   3      120.42      115.72      1.51 o 
  -1   8   3      619.95      621.87      3.35 o 
   0   8   3       33.99       34.80      0.66 o 
   1   8   3      165.91      184.65      1.38 o 
   2   8   3      205.11      217.88      1.92 o 
   3   8   3       41.46       33.97      1.19 o 
   4   8   3       12.91        9.83      0.88 o 
   5   8   3        0.19        0.48      0.99 o 
   6   8   3       43.33       41.10      1.74 o 
   7   8   3       26.56       27.45      2.17 o 
   8   8   3       26.52       25.57      2.86 o 
  -8   9   3       12.86        9.80      2.62 o 
  -7   9   3        7.45        8.78      1.77 o 
  -6   9   3        0.58       -0.89      1.20 o 
  -5   9   3       59.61       59.70      1.45 o 
  -4   9   3        0.59        0.70      0.85 o 
  -3   9   3       55.71       51.97      1.06 o 
  -2   9   3       11.66       10.07      0.98 o 
  -1   9   3        1.42        1.45      0.56 o 
   0   9   3       39.10       43.11      0.86 o 
   1   9   3       30.87       30.66      0.83 o 
   2   9   3       64.75       56.21      1.42 o 
   3   9   3      109.26       96.68      1.84 o 
   4   9   3      157.51      158.91      2.41 o 
   5   9   3       35.39       34.93      1.42 o 
   6   9   3      474.21      469.50      4.45 o 
   7   9   3       47.71       47.94      2.76 o 
   8   9   3        0.20        0.29      2.41 o 
  -8  10   3        3.84        4.19      3.19 o 
  -7  10   3        0.10       -0.06      2.45 o 
  -6  10   3        0.09        0.32      2.22 o 
  -5  10   3       61.77       60.88      1.74 o 
  -4  10   3       62.46       62.71      1.67 o 
  -3  10   3        1.54        0.74      0.89 o 
  -2  10   3        1.24        0.78      0.87 o 
  -1  10   3      124.45      130.98      1.66 o 
   0  10   3       34.95       38.38      1.01 o 
   1  10   3       42.56       38.99      0.95 o 
   2  10   3        3.74        4.12      0.83 o 
   3  10   3      124.30      117.37      2.09 o 
   4  10   3      639.54      627.63      4.72 o 
   5  10   3        3.62        6.12      1.15 o 
   6  10   3        2.66        2.48      1.44 o 
   7  10   3        8.51        7.53      1.96 o 
  -7  11   3       51.83       49.37      2.57 o 
  -6  11   3        1.27        1.23      1.66 o 
  -5  11   3        2.72        2.19      1.43 o 
  -4  11   3      199.58      193.13      3.42 o 
  -3  11   3        0.16        0.48      0.92 o 
  -2  11   3       14.69       19.52      1.26 o 
  -1  11   3       63.74       56.58      1.25 o 
   0  11   3       23.60       20.68      0.98 o 
   1  11   3        0.00        0.67      0.99 o 
   2  11   3       39.12       42.60      1.24 o 
   3  11   3      147.01      138.96      2.70 o 
   4  11   3      401.85      398.51      3.94 o 
   5  11   3      911.19      909.57      6.14 o 
   6  11   3        6.41        5.85      1.74 o 
   7  11   3        3.19        3.90      2.54 o 
  -7  12   3        0.22       -0.48      2.67 o 
  -6  12   3        2.37        2.58      1.74 o 
  -5  12   3        1.37        0.81      1.46 o 
  -4  12   3      109.75      100.48      2.18 o 
  -3  12   3      256.53      242.15      3.54 o 
  -2  12   3       19.45       26.65      1.35 o 
  -1  12   3      104.86      116.65      2.02 o 
   0  12   3       27.49       30.33      1.11 o 
   1  12   3      102.49       92.12      1.86 o 
   2  12   3        3.66        2.31      0.96 o 
   3  12   3      206.05      198.06      2.85 o 
   4  12   3      218.44      228.75      3.16 o 
   5  12   3      139.71      145.63      2.73 o 
   6  12   3       32.69       29.06      2.69 o 
   7  12   3      175.94      175.37      4.70 o 
  -7  13   3        3.27        0.29      3.39 o 
  -6  13   3        2.29        2.97      2.01 o 
  -5  13   3       18.77       16.63      1.85 o 
  -4  13   3      237.70      232.47      3.23 o 
  -3  13   3      187.92      174.67      2.73 o 
  -2  13   3      209.36      184.44      2.67 o 
  -1  13   3     1757.55     1663.82      6.44 o 
   0  13   3       34.53       36.01      1.45 o 
   1  13   3       36.13       35.28      1.52 o 
   2  13   3       30.48       27.39      1.55 o 
   3  13   3        2.65        3.15      1.29 o 
   4  13   3      170.60      180.12      2.97 o 
   5  13   3       44.08       45.17      2.23 o 
   6  13   3      149.39      164.54      3.13 o 
  -6  14   3        1.91        2.93      2.51 o 
  -5  14   3        6.82        6.38      1.85 o 
  -4  14   3        3.45        6.23      1.88 o 
  -3  14   3      192.88      195.46      2.99 o 
  -2  14   3        0.00        1.36      1.28 o 
  -1  14   3      275.54      324.49      3.05 o 
   0  14   3       18.37       14.75      1.42 o 
   1  14   3       23.83       21.76      1.73 o 
   2  14   3       25.13       19.65      1.82 o 
   3  14   3       40.93       34.80      1.93 o 
   4  14   3       28.08       36.00      2.21 o 
   5  14   3        0.17        0.22      1.91 o 
   6  14   3      107.35      106.14      3.01 o 
  -6  15   3        6.17        4.81      2.79 o 
  -5  15   3       52.70       58.81      3.03 o 
  -4  15   3       68.87       66.88      2.30 o 
  -3  15   3      317.07      322.62      3.89 o 
  -2  15   3      103.46       89.85      2.12 o 
  -1  15   3      247.14      232.34      3.09 o 
   0  15   3      142.50      143.26      2.93 o 
   1  15   3        1.23        0.06      1.43 o 
   2  15   3       95.65       94.21      3.24 o 
   3  15   3        1.77        2.44      1.94 o 
   4  15   3       11.14        7.98      1.88 o 
   5  15   3       17.03       20.35      2.42 o 
  -5  16   3       14.99        9.85      2.41 o 
  -4  16   3      166.77      173.46      3.18 o 
  -3  16   3       83.75       70.57      2.30 o 
  -2  16   3       56.46       51.95      2.44 o 
  -1  16   3        7.56        6.06      1.85 o 
   0  16   3        8.93        7.67      1.60 o 
   1  16   3        0.14        0.77      1.57 o 
   2  16   3        7.57        8.92      2.50 o 
   3  16   3       26.13       23.31      2.54 o 
   4  16   3        3.59        6.06      2.49 o 
   5  16   3      166.83      194.22      4.92 o 
  -4  17   3       28.90       33.20      2.94 o 
  -3  17   3       50.01       58.20      2.70 o 
  -2  17   3       35.21       33.90      3.41 o 
  -1  17   3        0.26        0.27      2.05 o 
   0  17   3        0.13        0.97      1.79 o 
   1  17   3        9.74        9.03      1.85 o 
   2  17   3        0.10       -0.46      2.43 o 
   3  17   3       41.14       38.14      3.70 o 
   4  17   3       58.45       66.01      4.47 o 
  -3  18   3       17.70       18.93      2.98 o 
  -2  18   3       42.87       44.17      3.72 o 
  -1  18   3       33.31       42.38      3.21 o 
   0  18   3        0.28        0.50      2.40 o 
   1  18   3       53.33       46.89      2.98 o 
   2  18   3        1.66        1.34      2.62 o 
   3  18   3        2.99        2.13      4.91 o 
  -1  19   3        0.06        0.04      2.80 o 
   0  19   3        1.07        2.64      2.77 o 
   1  19   3       93.49      110.96      3.45 o 
  -9   0   4        7.25        9.59      4.55 o 
  -8   0   4       15.87       11.61      3.52 o 
  -7   0   4       13.79       12.11      3.04 o 
  -6   0   4       35.87       36.37      2.00 o 
  -5   0   4       58.67       55.31      1.52 o 
  -4   0   4      380.61      428.95      3.59 o 
  -3   0   4       41.25       48.51      1.24 o 
  -2   0   4        9.33        6.12      0.77 o 
  -1   0   4     6666.70     6541.72    140.41 o 
   0   0   4     3219.23     3364.46      8.08 o 
   1   0   4       65.54       92.81      1.10 o 
   2   0   4      289.94      276.67      2.42 o 
   3   0   4        1.91        1.05      0.67 o 
   4   0   4        2.19        1.30      0.78 o 
   5   0   4      207.19      205.93      3.77 o 
   6   0   4       13.31       13.92      2.28 o 
   7   0   4      812.66      867.49      8.72 o 
   8   0   4     1251.57     1335.18     11.62 o 
  -9   1   4        4.82        3.82      3.15 o 
  -8   1   4        4.07        3.56      2.26 o 
  -7   1   4        0.18       -0.28      1.43 o 
  -6   1   4       93.39       93.53      2.27 o 
  -5   1   4        1.22        1.73      0.68 o 
  -4   1   4        1.58        0.78      0.75 o 
  -3   1   4       95.78      105.95      1.08 o 
  -2   1   4       65.41       72.27      0.95 o 
  -1   1   4      347.59      358.80      1.68 o 
   0   1   4      371.65      401.19      1.43 o 
   1   1   4      104.67      107.71      1.05 o 
   2   1   4       11.64       12.35      0.48 o 
   3   1   4       73.65       74.05      0.90 o 
   4   1   4       16.79       15.44      0.81 o 
   5   1   4        1.57        0.64      0.94 o 
   6   1   4      196.54      206.63      2.90 o 
   7   1   4       38.97       37.90      2.04 o 
   8   1   4        8.94        9.59      2.11 o 
  -9   2   4       89.79       75.95      3.82 o 
  -8   2   4        1.75        2.27      1.84 o 
  -7   2   4       13.60       13.30      1.64 o 
  -6   2   4        2.49        3.03      1.12 o 
  -5   2   4       53.27       59.86      1.72 o 
  -4   2   4       96.37      103.30      1.33 o 
  -3   2   4        9.68        9.91      0.57 o 
  -2   2   4      364.28      375.82      2.20 o 
  -1   2   4     1005.05     1022.78      3.99 o 
   0   2   4      877.84      922.92      2.56 o 
   1   2   4      367.81      366.13      1.99 o 
   2   2   4      608.53      616.16      2.71 o 
   3   2   4        3.28        2.49      0.56 o 
   4   2   4       19.45       15.87      0.82 o 
   5   2   4      246.70      241.11      2.44 o 
   6   2   4        0.09       -0.17      1.16 o 
   7   2   4      464.18      477.95      4.64 o 
   8   2   4       11.74       11.13      2.26 o 
  -9   3   4        2.90        3.38      3.13 o 
  -8   3   4       83.28       79.03      2.55 o 
  -7   3   4      355.17      371.84      4.60 o 
  -6   3   4       12.65       12.87      1.45 o 
  -5   3   4       33.92       30.72      1.39 o 
  -4   3   4      246.53      243.53      2.01 o 
  -3   3   4      224.83      249.00      1.89 o 
  -2   3   4       95.75       94.04      1.40 o 
  -1   3   4       61.81       63.53      0.94 o 
   0   3   4      286.65      296.45      1.63 o 
   1   3   4      155.75      163.57      1.41 o 
   2   3   4       17.62       14.60      0.66 o 
   3   3   4        0.01        1.33      0.58 o 
   4   3   4      164.64      174.76      1.74 o 
   5   3   4       33.52       30.03      1.14 o 
   6   3   4       92.10       81.51      2.32 o 
   7   3   4        0.06       -0.28      1.50 o 
   8   3   4        7.68        6.15      1.92 o 
  -9   4   4       41.55       36.28      3.22 o 
  -8   4   4      160.76      146.72      3.28 o 
  -7   4   4        3.91        2.95      1.51 o 
  -6   4   4      189.27      197.78      3.18 o 
  -5   4   4      673.60      697.03      5.28 o 
  -4   4   4        6.98        6.76      0.75 o 
  -3   4   4       32.22       35.22      0.87 o 
  -2   4   4       52.54       50.26      1.07 o 
  -1   4   4      112.22      112.67      1.08 o 
   0   4   4      223.67      251.85      1.48 o 
   1   4   4      614.51      656.89      3.23 o 
   2   4   4       79.25       66.91      1.05 o 
   3   4   4        0.15       -0.23      0.61 o 
   4   4   4      692.37      672.32      4.18 o 
   5   4   4       46.98       50.43      1.32 o 
   6   4   4        7.27        8.32      1.16 o 
   7   4   4       16.59       14.36      1.57 o 
   8   4   4        2.43        2.42      2.16 o 
  -9   5   4        9.14        8.12      2.74 o 
  -8   5   4      407.87      398.02      6.26 o 
  -7   5   4      101.76       96.50      3.15 o 
  -6   5   4        0.26        0.02      1.20 o 
  -5   5   4       56.12       58.39      1.43 o 
  -4   5   4      194.61      207.56      1.97 o 
  -3   5   4        0.13        0.33      0.61 o 
  -2   5   4      969.43      992.29      4.27 o 
  -1   5   4       84.86       79.18      0.89 o 
   0   5   4      703.23      767.43      2.37 o 
   1   5   4      609.71      615.74      3.67 o 
   2   5   4      296.60      313.94      2.54 o 
   3   5   4      269.63      279.32      2.17 o 
   4   5   4       32.50       33.91      1.19 o 
   5   5   4       41.11       37.82      1.11 o 
   6   5   4        5.39        8.22      1.19 o 
   7   5   4        0.17       -0.04      1.51 o 
   8   5   4       16.72       15.09      2.54 o 
  -8   6   4        6.98        6.13      2.58 o 
  -7   6   4       11.42        8.86      2.05 o 
  -6   6   4       30.46       30.85      2.06 o 
  -5   6   4      124.18      117.89      1.96 o 
  -4   6   4      152.93      168.75      1.86 o 
  -3   6   4       32.40       37.56      0.95 o 
  -2   6   4      350.53      388.64      2.41 o 
  -1   6   4      388.80      404.75      2.45 o 
   0   6   4      731.38      824.41      3.64 o 
   1   6   4       15.45       12.50      0.68 o 
   2   6   4        1.29        0.34      0.70 o 
   3   6   4      207.26      210.27      2.37 o 
   4   6   4       62.42       67.90      1.55 o 
   5   6   4       41.17       41.35      1.16 o 
   6   6   4        9.47        8.65      1.23 o 
   7   6   4        1.29        1.09      1.51 o 
   8   6   4        0.00        0.01      2.19 o 
  -8   7   4       21.67       22.54      3.08 o 
  -7   7   4       16.33       14.29      1.92 o 
  -6   7   4        6.47        6.85      1.43 o 
  -5   7   4        0.03        0.41      1.15 o 
  -4   7   4       23.25       21.77      1.09 o 
  -3   7   4      189.76      202.43      1.77 o 
  -2   7   4      861.83      917.38      4.24 o 
  -1   7   4        7.84       10.15      0.64 o 
   0   7   4        0.19        0.18      0.47 o 
   1   7   4      161.53      171.08      1.72 o 
   2   7   4        1.12        2.84      0.76 o 
   3   7   4       12.56       10.83      1.07 o 
   4   7   4        3.14        3.59      0.97 o 
   5   7   4        2.61        1.86      1.00 o 
   6   7   4       39.04       35.77      1.83 o 
   7   7   4       20.26       19.63      1.81 o 
   8   7   4       31.65       30.00      3.09 o 
  -8   8   4        0.21       -0.86      2.99 o 
  -7   8   4       35.74       39.98      2.44 o 
  -6   8   4        1.80        1.29      1.45 o 
  -5   8   4       51.55       50.31      1.31 o 
  -4   8   4      151.16      150.55      1.89 o 
  -3   8   4        8.13        6.14      0.75 o 
  -2   8   4      225.42      239.66      2.02 o 
  -1   8   4       49.25       53.21      0.90 o 
   0   8   4       46.81       43.00      0.87 o 
   1   8   4        6.52        6.86      0.68 o 
   2   8   4      269.54      258.63      2.67 o 
   3   8   4        7.65        4.27      0.92 o 
   4   8   4      511.60      484.36      3.99 o 
   5   8   4       87.46       82.95      1.94 o 
   6   8   4       16.85       12.43      1.65 o 
   7   8   4       32.35       27.86      2.20 o 
   8   8   4        0.93        1.83      3.29 o 
  -8   9   4        9.17        8.54      2.61 o 
  -7   9   4       10.04        6.95      2.52 o 
  -6   9   4        4.26        4.23      1.50 o 
  -5   9   4        0.34       -0.33      1.22 o 
  -4   9   4       41.06       37.90      1.21 o 
  -3   9   4      235.56      229.42      1.86 o 
  -2   9   4       11.83       11.09      0.88 o 
  -1   9   4       25.95       28.99      0.82 o 
   0   9   4      179.46      185.52      2.08 o 
   1   9   4      345.26      345.08      2.65 o 
   2   9   4      927.15      907.58      5.07 o 
   3   9   4      267.71      258.97      3.19 o 
   4   9   4       99.59       83.50      1.89 o 
   5   9   4       18.51       15.26      1.52 o 
   6   9   4        0.53        0.48      1.61 o 
   7   9   4        1.26        0.70      2.36 o 
  -7  10   4        0.62        1.89      2.73 o 
  -6  10   4      248.97      255.20      3.92 o 
  -5  10   4       16.01       17.89      1.64 o 
  -4  10   4       37.54       35.03      1.52 o 
  -3  10   4        0.65        0.56      0.85 o 
  -2  10   4       14.55       13.17      1.05 o 
  -1  10   4        0.35       -0.09      0.78 o 
   0  10   4       60.73       54.02      1.60 o 
   1  10   4       52.41       52.33      1.44 o 
   2  10   4      496.82      499.32      3.97 o 
   3  10   4     1340.97     1330.30      6.67 o 
   4  10   4       54.12       41.66      1.61 o 
   5  10   4        3.97        3.98      1.41 o 
   6  10   4        8.11        9.74      2.13 o 
   7  10   4       56.59       56.10      2.78 o 
  -7  11   4        1.01        0.08      3.13 o 
  -6  11   4      164.14      166.20      3.34 o 
  -5  11   4       86.36       82.56      2.07 o 
  -4  11   4       35.84       27.83      1.62 o 
  -3  11   4       30.48       28.51      1.28 o 
  -2  11   4        0.24       -0.43      1.05 o 
  -1  11   4       21.89       21.96      1.46 o 
   0  11   4       19.49       21.52      1.30 o 
   1  11   4        3.54        5.48      1.02 o 
   2  11   4      701.61      687.48      5.19 o 
   3  11   4       78.16       82.24      1.96 o 
   4  11   4      163.99      165.02      2.72 o 
   5  11   4      641.80      641.49      6.09 o 
   6  11   4       31.48       36.81      2.41 o 
   7  11   4        7.23        7.36      3.30 o 
  -7  12   4        0.06       -1.53      3.53 o 
  -6  12   4       40.53       40.48      2.68 o 
  -5  12   4       30.13       23.95      2.07 o 
  -4  12   4      108.80       99.59      2.20 o 
  -3  12   4      122.44      103.60      1.85 o 
  -2  12   4        9.76       10.68      1.33 o 
  -1  12   4       30.25       23.67      1.81 o 
   0  12   4        1.73        2.91      1.16 o 
   1  12   4       36.39       35.90      2.02 o 
   2  12   4      185.46      179.92      2.69 o 
   3  12   4      112.49      103.11      2.23 o 
   4  12   4       37.33       36.52      1.84 o 
   5  12   4       21.38       22.48      2.02 o 
   6  12   4        9.88        8.57      2.16 o 
  -6  13   4        0.15        0.55      2.46 o 
  -5  13   4       39.69       39.00      2.34 o 
  -4  13   4        3.21        4.81      1.62 o 
  -3  13   4        0.28        2.48      1.37 o 
  -2  13   4       33.48       29.95      1.92 o 
  -1  13   4       10.69       10.97      1.65 o 
   0  13   4        0.05        0.04      1.38 o 
   1  13   4      166.07      150.12      2.45 o 
   2  13   4        1.51        0.56      1.34 o 
   3  13   4        0.51       -0.28      1.40 o 
   4  13   4      121.46      116.18      2.52 o 
   5  13   4        0.56       -0.23      1.88 o 
   6  13   4        0.08       -0.78      2.40 o 
  -6  14   4       30.37       33.72      3.94 o 
  -5  14   4        0.02        0.25      2.11 o 
  -4  14   4       67.78       59.63      2.20 o 
  -3  14   4      565.52      572.37      4.96 o 
  -2  14   4       36.85       34.97      2.17 o 
  -1  14   4       65.35       48.73      2.12 o 
   0  14   4      150.48      139.27      2.44 o 
   1  14   4       91.01       91.85      2.09 o 
   2  14   4        0.78        0.84      1.87 o 
   3  14   4        0.04        1.08      1.78 o 
   4  14   4       30.16       28.83      2.38 o 
   5  14   4        1.08        0.96      2.42 o 
  -5  15   4      145.85      132.48      2.96 o 
  -4  15   4        4.52        4.61      2.33 o 
  -3  15   4      468.63      491.57      7.42 o 
  -2  15   4        0.16       -0.57      1.85 o 
  -1  15   4        4.51        4.67      1.70 o 
   0  15   4       19.51       20.04      2.24 o 
   1  15   4        2.87        1.88      1.55 o 
   2  15   4       60.41       70.36      3.07 o 
   3  15   4        1.79        1.16      1.78 o 
   4  15   4        0.34        1.50      2.78 o 
   5  15   4       37.03       39.86      3.01 o 
  -5  16   4      349.58      388.15     10.12 o 
  -4  16   4        3.31        3.94      2.66 o 
  -3  16   4      123.09      132.85      3.31 o 
  -2  16   4       63.02       57.46      2.61 o 
  -1  16   4       36.73       34.47      2.64 o 
   0  16   4       39.07       42.87      2.57 o 
   1  16   4        0.02       -0.41      1.88 o 
   2  16   4       33.60       39.40      2.51 o 
   3  16   4       41.37       42.45      3.01 o 
   4  16   4       19.96       26.77      2.87 o 
  -4  17   4        1.94        2.34      3.42 o 
  -3  17   4        3.44        7.69      2.65 o 
  -2  17   4       13.04       13.27      2.43 o 
  -1  17   4        4.85        7.92      2.33 o 
   0  17   4        8.06        6.49      2.31 o 
   1  17   4        2.75        4.61      4.11 o 
   2  17   4        0.32        0.24      2.69 o 
   3  17   4      261.57      307.75      6.12 o 
  -2  18   4        0.04        0.75      2.69 o 
  -1  18   4       40.01       55.61      3.37 o 
   0  18   4       19.20       18.95      3.49 o 
   1  18   4       27.41       29.24      3.82 o 
   2  18   4       54.09       55.25      6.00 o 
  -9   1   5       16.46       14.91      5.04 o 
  -8   1   5        0.00       -1.37      2.52 o 
  -7   1   5       28.44       25.24      2.07 o 
  -6   1   5       16.35       26.70      6.85 o 
  -5   1   5        9.97        9.55      0.89 o 
  -4   1   5       17.09       16.33      0.84 o 
  -3   1   5     2079.69     2130.84      7.69 o 
  -2   1   5     1413.33     1412.54      7.92 o 
  -1   1   5       57.85       61.49      0.67 o 
   0   1   5      370.43      377.48      1.55 o 
   1   1   5        1.29        1.97      0.48 o 
   2   1   5        5.33        6.20      0.63 o 
   3   1   5      260.19      246.30      2.33 o 
   4   1   5       14.28       14.19      1.33 o 
   5   1   5      888.37      902.56      7.98 o 
   6   1   5      650.75      656.14      5.20 o 
   7   1   5      244.62      255.93      3.60 o 
   8   1   5       69.43       66.74      2.64 o 
  -8   2   5       51.53       50.09      2.73 o 
  -7   2   5       83.96       81.57      2.43 o 
  -6   2   5        1.67        1.54      1.48 o 
  -5   2   5       17.95       18.72      1.26 o 
  -4   2   5        2.00        1.57      0.69 o 
  -3   2   5      146.18      145.89      1.67 o 
  -2   2   5       12.70       13.32      0.67 o 
  -1   2   5      257.24      291.71      1.41 o 
   0   2   5        0.56        0.94      0.43 o 
   1   2   5       26.43       22.17      0.63 o 
   2   2   5       36.89       38.86      0.85 o 
   3   2   5       15.59       11.22      0.80 o 
   4   2   5       51.30       56.28      1.60 o 
   5   2   5      771.65      778.01     16.68 o 
   6   2   5      339.61      346.40      3.84 o 
   7   2   5       46.23       46.74      2.23 o 
   8   2   5        2.59        0.77      2.13 o 
  -8   3   5        5.06        2.99      2.09 o 
  -7   3   5       52.33       52.05      2.12 o 
  -6   3   5       24.12       24.64      1.68 o 
  -5   3   5        5.65        3.76      1.10 o 
  -4   3   5        7.87        5.17      0.86 o 
  -3   3   5        1.39        2.59      0.63 o 
  -2   3   5       16.11       15.14      0.84 o 
  -1   3   5       43.82       47.01      0.71 o 
   0   3   5      104.12       98.56      1.02 o 
   1   3   5        2.69        2.47      0.50 o 
   2   3   5       27.98       24.79      0.77 o 
   3   3   5      732.36      740.14      3.50 o 
   4   3   5      185.62      193.29      2.76 o 
   5   3   5      159.18      163.24      3.64 o 
   6   3   5        3.44        3.02      1.62 o 
   7   3   5       76.49       79.30      2.55 o 
   8   3   5        5.03        5.11      2.18 o 
  -8   4   5        9.53        8.45      2.23 o 
  -7   4   5       13.47       13.69      1.87 o 
  -6   4   5        2.72        2.42      1.32 o 
  -5   4   5        0.76        0.40      1.14 o 
  -4   4   5       68.18       70.35      1.51 o 
  -3   4   5      194.78      188.00      2.03 o 
  -2   4   5       75.63       70.55      1.41 o 
  -1   4   5       11.10        9.73      0.70 o 
   0   4   5      267.30      286.10      1.83 o 
   1   4   5       14.27       12.44      0.68 o 
   2   4   5        3.63        4.96      0.68 o 
   3   4   5       57.89       57.33      1.14 o 
   4   4   5      145.04      151.53      2.12 o 
   5   4   5       11.01        8.56      1.75 o 
   6   4   5       35.54       28.61      2.61 o 
   7   4   5        8.08        7.34      1.99 o 
   8   4   5       12.13       11.69      2.28 o 
  -8   5   5       24.75       26.15      2.61 o 
  -7   5   5       83.69       84.88      2.49 o 
  -6   5   5       30.00       28.45      2.34 o 
  -5   5   5        5.05        4.45      1.21 o 
  -4   5   5       12.55       11.78      1.08 o 
  -3   5   5      478.32      487.21      2.96 o 
  -2   5   5        4.37        5.60      0.79 o 
  -1   5   5       29.80       30.65      0.73 o 
   0   5   5      239.59      226.07      1.70 o 
   1   5   5        0.96        1.19      0.56 o 
   2   5   5     1146.13     1187.18      4.51 o 
   3   5   5       24.70       24.73      1.10 o 
   4   5   5        2.24        2.89      0.97 o 
   5   5   5        2.44        1.80      2.22 o 
   6   5   5       31.30       26.34      2.77 o 
   7   5   5        2.30        2.75      1.98 o 
   8   5   5        0.42        0.95      2.78 o 
  -8   6   5        1.80        1.66      2.81 o 
  -7   6   5       17.49       17.28      2.10 o 
  -6   6   5       43.58       45.35      2.36 o 
  -5   6   5      119.47      125.51      2.51 o 
  -4   6   5       78.26       78.61      1.41 o 
  -3   6   5       23.11       22.94      0.94 o 
  -2   6   5       42.98       40.71      1.15 o 
  -1   6   5      909.05      916.89      4.44 o 
   0   6   5      325.35      341.39      2.14 o 
   1   6   5      324.46      314.36      2.16 o 
   2   6   5      478.22      464.71      2.95 o 
   3   6   5        4.29        2.58      0.89 o 
   4   6   5       10.20       10.92      1.36 o 
   5   6   5        6.01        6.57      1.27 o 
   6   6   5       29.45       27.83      2.89 o 
   7   6   5        7.68        6.59      2.99 o 
   8   6   5       69.28       72.99      6.18 o 
  -8   7   5       27.30       24.54      2.81 o 
  -7   7   5        1.31        0.44      1.92 o 
  -6   7   5       17.39       17.22      1.89 o 
  -5   7   5        5.17        5.35      1.38 o 
  -4   7   5      141.97      141.90      2.10 o 
  -3   7   5      124.79      126.42      1.51 o 
  -2   7   5     1323.13     1345.86      5.45 o 
  -1   7   5      133.80      139.01      1.87 o 
   0   7   5      757.31      780.11      3.30 o 
   1   7   5      106.48      122.64      1.46 o 
   2   7   5      136.90      121.45      1.89 o 
   3   7   5        3.08        5.12      1.16 o 
   4   7   5        1.01        0.51      1.08 o 
   5   7   5        8.12        7.18      1.37 o 
   6   7   5        0.02        0.66      3.24 o 
   7   7   5       60.82       59.65      3.71 o 
  -8   8   5       12.68       10.76      3.36 o 
  -7   8   5       16.09       18.41      2.91 o 
  -6   8   5       32.33       29.70      2.16 o 
  -5   8   5       47.18       47.66      1.83 o 
  -4   8   5      282.96      295.66      2.67 o 
  -3   8   5        6.58        5.86      0.91 o 
  -2   8   5        0.36        0.23      0.75 o 
  -1   8   5      280.94      266.26      2.54 o 
   0   8   5     1055.70     1034.89      5.75 o 
   1   8   5      834.16      824.51      3.64 o 
   2   8   5        0.82        0.18      0.80 o 
   3   8   5       41.92       32.81      1.34 o 
   4   8   5        5.27        4.56      1.17 o 
   5   8   5        2.53        4.49      1.78 o 
   6   8   5       36.91       33.88      2.54 o 
   7   8   5        1.60        0.67      3.05 o 
  -7   9   5       28.56       33.04      2.53 o 
  -6   9   5       59.44       51.58      2.29 o 
  -5   9   5        7.51        6.55      1.58 o 
  -4   9   5      125.64      137.17      1.92 o 
  -3   9   5        0.27        0.48      0.90 o 
  -2   9   5       43.68       40.75      1.47 o 
  -1   9   5        0.09       -0.32      1.01 o 
   0   9   5      655.59      641.50      3.60 o 
   1   9   5     1263.05     1195.47      5.08 o 
   2   9   5       31.24       25.01      1.51 o 
   3   9   5        7.03        8.28      1.23 o 
   4   9   5       12.74       16.72      1.80 o 
   5   9   5       86.04       74.54      2.39 o 
   6   9   5        0.25        0.49      1.98 o 
   7   9   5        2.49        2.92      3.20 o 
  -7  10   5       33.20       28.49      3.64 o 
  -6  10   5        8.38        8.53      2.63 o 
  -5  10   5       82.25       82.71      2.85 o 
  -4  10   5        0.90        0.77      1.57 o 
  -3  10   5       77.14       74.05      1.96 o 
  -2  10   5       74.68       80.65      2.53 o 
  -1  10   5        0.47        0.77      1.34 o 
   0  10   5      776.96      758.58      6.98 o 
   1  10   5      172.04      171.09      2.41 o 
   2  10   5      291.69      264.95      3.04 o 
   3  10   5      853.77      806.28      6.25 o 
   4  10   5      141.02      117.18      2.32 o 
   5  10   5       36.55       30.33      2.01 o 
   6  10   5       44.73       47.47      3.01 o 
   7  10   5        2.81        0.84      5.94 o 
  -7  11   5       12.76       12.47      3.71 o 
  -6  11   5        4.37        2.66      2.56 o 
  -5  11   5       55.91       46.60      2.98 o 
  -4  11   5        3.53        5.09      2.00 o 
  -3  11   5        1.42        0.43      1.66 o 
  -2  11   5        0.03        0.23      1.51 o 
  -1  11   5       92.76       91.06      2.72 o 
   0  11   5      124.11      121.77      3.13 o 
   1  11   5      108.31      113.13      2.10 o 
   2  11   5        8.04        2.74      1.15 o 
   3  11   5       21.81       20.08      1.60 o 
   4  11   5        7.93        8.24      1.54 o 
   5  11   5       28.30       28.08      2.23 o 
   6  11   5      103.31       96.30      3.59 o 
  -6  12   5       18.83       16.15      4.89 o 
  -5  12   5       25.80       21.59      2.30 o 
  -4  12   5        1.90        1.61      1.92 o 
  -3  12   5       51.23       45.97      1.95 o 
  -2  12   5        7.57        4.32      1.71 o 
  -1  12   5        4.86        5.53      1.77 o 
   0  12   5       30.92       26.98      2.36 o 
   1  12   5       16.79       13.56      1.45 o 
   2  12   5      295.87      284.09      3.39 o 
   3  12   5      112.43      106.88      2.31 o 
   4  12   5        2.43        4.52      1.62 o 
   5  12   5        8.29        6.11      1.93 o 
   6  12   5       25.30       25.88      2.66 o 
  -6  13   5       26.72       18.35      3.80 o 
  -5  13   5        4.24        2.44      2.94 o 
  -4  13   5        7.93        7.88      2.35 o 
  -3  13   5       14.81       18.68      2.49 o 
  -2  13   5       21.50       22.75      2.49 o 
  -1  13   5      134.85      128.13      3.46 o 
   0  13   5       38.52       47.54      2.46 o 
   1  13   5        3.82        2.56      1.88 o 
   2  13   5       14.35       16.71      1.70 o 
   3  13   5       32.70       26.33      2.11 o 
   4  13   5        3.20        1.56      1.76 o 
   5  13   5       20.63       21.30      3.16 o 
  -5  14   5       43.03       41.00      3.80 o 
  -4  14   5        1.42        1.56      2.88 o 
  -3  14   5       29.88       26.12      2.93 o 
  -2  14   5       12.13       13.84      2.45 o 
  -1  14   5       36.79       35.88      2.69 o 
   0  14   5       25.28       22.49      2.65 o 
   1  14   5        0.67        0.34      2.11 o 
   2  14   5        0.01        0.51      1.86 o 
   3  14   5        0.30       -0.47      1.69 o 
   4  14   5       31.95       34.60      2.34 o 
   5  14   5        8.70       11.72      2.81 o 
  -5  15   5      235.51      268.29      5.61 o 
  -4  15   5       13.40       10.59      3.00 o 
  -3  15   5        1.35        0.54      2.63 o 
  -2  15   5       72.31       73.26      3.16 o 
  -1  15   5       21.18       23.94      2.73 o 
   0  15   5        3.45        5.05      2.57 o 
   1  15   5        0.18       -0.44      2.35 o 
   2  15   5        3.78        6.04      2.56 o 
   3  15   5        0.50       -0.40      2.03 o 
   4  15   5       50.91       57.80      2.72 o 
  -4  16   5        0.07       -0.53      3.36 o 
  -3  16   5        2.74        4.56      3.00 o 
  -2  16   5        2.89        2.63      2.81 o 
  -1  16   5       20.67       20.13      2.92 o 
   0  16   5       11.91       11.03      3.03 o 
   1  16   5       21.28       21.86      3.33 o 
   2  16   5        7.38       10.00      3.31 o 
   3  16   5       33.12       40.20      3.23 o 
  -3  17   5       15.96       22.45      3.65 o 
  -2  17   5        0.21        1.97      3.20 o 
  -1  17   5        0.00       -1.53      4.45 o 
   0  17   5       38.92       42.21      3.69 o 
   1  17   5        0.25       -1.09      3.26 o 
   2  17   5        4.44        2.64      3.37 o 
  -1  18   5        8.66       11.88      5.06 o 
   0  18   5        3.85        4.91      4.97 o 
  -8   0   6        1.38        0.47      4.11 o 
  -7   0   6        1.34        1.45      2.23 o 
  -6   0   6      109.42      106.68      3.13 o 
  -5   0   6      323.74      321.75      3.74 o 
  -4   0   6      420.62      418.26      4.95 o 
  -3   0   6      195.37      209.32      2.71 o 
  -2   0   6      207.65      229.09      3.26 o 
  -1   0   6        0.32        0.72      0.81 o 
   0   0   6      111.75      119.47      2.11 o 
   1   0   6       44.39       46.91      1.36 o 
   2   0   6        0.04        0.41      1.15 o 
   3   0   6      456.38      431.16      4.68 o 
   4   0   6       23.28       19.27      3.06 o 
   5   0   6      336.70      349.77      7.47 o 
   6   0   6        4.85        7.13      3.62 o 
   7   0   6       73.99       76.44      5.21 o 
  -8   1   6       20.88       17.68      2.96 o 
  -7   1   6        0.45        0.88      2.16 o 
  -6   1   6        5.84        6.37      1.25 o 
  -5   1   6      184.27      181.65      2.05 o 
  -4   1   6      174.62      179.23      1.91 o 
  -3   1   6        0.21        0.09      0.65 o 
  -2   1   6       12.98       13.19      0.78 o 
  -1   1   6        5.59        5.65      0.55 o 
   0   1   6        3.16        2.61      0.50 o 
   1   1   6       40.54       30.29      0.83 o 
   2   1   6      163.51      154.82      1.95 o 
   3   1   6      736.87      715.34      4.51 o 
   4   1   6      124.42      116.06      2.30 o 
   5   1   6        3.60        3.27      2.03 o 
   6   1   6      158.68      168.57      6.47 o 
   7   1   6       22.08       22.61      3.45 o 
  -8   2   6        2.74        2.32      2.29 o 
  -7   2   6        0.81       -0.33      1.77 o 
  -6   2   6       51.52       54.25      2.03 o 
  -5   2   6      242.47      255.88      2.62 o 
  -4   2   6       82.39       81.67      1.38 o 
  -3   2   6        0.28       -0.25      0.65 o 
  -2   2   6        5.35        4.16      0.63 o 
  -1   2   6       10.76        9.10      0.66 o 
   0   2   6      125.64      119.78      1.19 o 
   1   2   6      608.82      606.58      2.77 o 
   2   2   6       20.61       21.07      1.03 o 
   3   2   6      198.51      203.89      2.35 o 
   4   2   6      665.72      647.13      6.88 o 
   5   2   6       28.03       26.25      2.44 o 
   6   2   6       53.25       50.99      3.12 o 
   7   2   6       77.29       76.50      3.53 o 
  -8   3   6       31.39       34.65      3.02 o 
  -7   3   6       50.88       51.24      2.46 o 
  -6   3   6       18.47       21.64      1.49 o 
  -5   3   6      401.55      406.42      3.66 o 
  -4   3   6        0.01       -0.26      0.90 o 
  -3   3   6       65.85       64.44      1.47 o 
  -2   3   6       58.22       63.76      1.26 o 
  -1   3   6       91.02       88.21      1.22 o 
   0   3   6       11.27       13.33      0.67 o 
   1   3   6       14.40       11.10      0.73 o 
   2   3   6       46.01       41.07      1.17 o 
   3   3   6     1182.55     1123.12      5.35 o 
   4   3   6      916.36      880.42      6.02 o 
   5   3   6       44.40       41.13      2.26 o 
   6   3   6       48.32       44.68      2.87 o 
   7   3   6       11.99       15.19      2.94 o 
  -8   4   6       23.55       26.11      3.59 o 
  -7   4   6       38.28       42.67      2.42 o 
  -6   4   6       11.93       14.00      1.68 o 
  -5   4   6       80.22       85.69      2.22 o 
  -4   4   6       31.31       34.43      1.52 o 
  -3   4   6        9.97        8.51      0.99 o 
  -2   4   6      212.58      212.32      2.38 o 
  -1   4   6        0.02        0.24      0.63 o 
   0   4   6       55.69       61.74      1.10 o 
   1   4   6      499.80      502.16      2.54 o 
   2   4   6      199.76      200.03      1.97 o 
   3   4   6      499.06      479.35      3.58 o 
   4   4   6        8.72        4.43      1.34 o 
   5   4   6      113.62      113.83      3.25 o 
   6   4   6       31.27       27.04      3.10 o 
   7   4   6       11.69        9.10      2.89 o 
  -8   5   6        0.78        0.03      2.50 o 
  -7   5   6       44.82       46.91      2.59 o 
  -6   5   6        2.02        2.12      1.51 o 
  -5   5   6       19.35       18.65      1.79 o 
  -4   5   6      258.72      258.89      2.87 o 
  -3   5   6       77.05       74.24      1.61 o 
  -2   5   6       48.22       51.69      1.35 o 
  -1   5   6        0.14        0.66      0.69 o 
   0   5   6       79.17       76.81      1.34 o 
   1   5   6      536.52      531.02      2.97 o 
   2   5   6        0.00       -0.06      0.78 o 
   3   5   6        1.13        0.28      1.19 o 
   4   5   6       78.90       71.19      2.02 o 
   5   5   6      207.83      193.22      4.17 o 
   6   5   6        7.34        5.88      2.46 o 
   7   5   6        0.14        0.86      4.05 o 
  -8   6   6        0.77        0.32      2.57 o 
  -7   6   6        0.00       -0.07      2.45 o 
  -6   6   6        7.85        7.62      1.70 o 
  -5   6   6        2.91        1.88      1.63 o 
  -4   6   6      221.98      232.95      2.76 o 
  -3   6   6      349.84      349.68      3.20 o 
  -2   6   6       87.62       87.30      1.69 o 
  -1   6   6       99.61       90.91      1.67 o 
   0   6   6       76.82       85.69      1.45 o 
   1   6   6        1.86        2.41      0.67 o 
   2   6   6       10.99        9.04      0.87 o 
   3   6   6       40.88       40.50      1.32 o 
   4   6   6       35.52       30.00      2.24 o 
   5   6   6       21.54       19.92      2.16 o 
   6   6   6       17.24       17.94      2.84 o 
   7   6   6       92.54       90.71      3.89 o 
  -8   7   6        0.01       -1.53      4.76 o 
  -7   7   6       26.57       23.93      2.48 o 
  -6   7   6        6.60        7.23      1.78 o 
  -5   7   6        1.13        1.12      1.55 o 
  -4   7   6      103.48      104.99      2.27 o 
  -3   7   6        0.81        0.99      1.02 o 
  -2   7   6      208.75      203.06      2.46 o 
  -1   7   6     1529.45     1497.53      6.25 o 
   0   7   6      268.42      260.72      2.41 o 
   1   7   6       51.20       45.47      1.06 o 
   2   7   6        2.00        1.59      0.79 o 
   3   7   6        2.15        1.05      1.16 o 
   4   7   6       16.54       15.81      1.73 o 
   5   7   6        0.54        0.96      2.10 o 
   6   7   6      147.32      140.73      4.02 o 
   7   7   6       47.63       43.66      6.02 o 
  -7   8   6       13.40       13.98      2.97 o 
  -6   8   6       24.00       23.46      4.04 o 
  -5   8   6        9.14        8.21      1.66 o 
  -4   8   6      484.36      503.87      3.59 o 
  -3   8   6       13.68       13.68      1.30 o 
  -2   8   6     1053.79     1073.26      5.48 o 
  -1   8   6      288.39      285.07      2.86 o 
   0   8   6       24.22       25.31      1.26 o 
   1   8   6      166.02      157.59      1.98 o 
   2   8   6      130.63      134.79      1.90 o 
   3   8   6       70.04       69.56      1.73 o 
   4   8   6        6.34        6.57      1.44 o 
   5   8   6       34.84       30.48      2.44 o 
   6   8   6        7.68        8.52      2.71 o 
   7   8   6        2.85        3.71      3.54 o 
  -7   9   6       14.44       18.68      2.67 o 
  -6   9   6      171.84      167.55      4.11 o 
  -5   9   6       69.54       62.47      2.20 o 
  -4   9   6       35.67       33.85      1.80 o 
  -3   9   6        7.18        5.87      1.24 o 
  -2   9   6      616.91      599.17      4.97 o 
  -1   9   6      232.27      234.23      3.17 o 
   0   9   6       16.71       17.61      1.26 o 
   1   9   6      273.54      276.93      3.05 o 
   2   9   6      224.30      209.91      2.42 o 
   3   9   6       10.61        6.64      1.35 o 
   4   9   6      188.02      179.01      2.79 o 
   5   9   6        7.18        7.59      2.05 o 
   6   9   6        3.85        1.01      2.89 o 
  -7  10   6       13.52        6.20      4.73 o 
  -6  10   6      109.84      108.31      4.51 o 
  -5  10   6        3.18        1.33      2.47 o 
  -4  10   6        4.20        2.09      3.03 o 
  -3  10   6       23.70       19.75      2.26 o 
  -2  10   6      117.55      118.84      3.12 o 
  -1  10   6       64.99       62.02      2.40 o 
   0  10   6        0.19        0.99      1.67 o 
   1  10   6        2.13        2.14      1.21 o 
   2  10   6        0.30        0.26      1.07 o 
   3  10   6       63.66       75.14      1.91 o 
   4  10   6      113.34      128.83      2.92 o 
   5  10   6        3.63        4.24      1.89 o 
   6  10   6        3.65        3.04      3.50 o 
  -6  11   6        0.78        1.19      3.11 o 
  -5  11   6        4.99        4.81      4.33 o 
  -4  11   6       21.05       15.96      2.57 o 
  -3  11   6        4.63        5.75      2.05 o 
  -2  11   6        3.06        3.15      1.79 o 
  -1  11   6        6.13        4.47      1.72 o 
   0  11   6      299.18      282.89      4.74 o 
   1  11   6       85.74       71.30      2.17 o 
   2  11   6       16.46        9.96      1.45 o 
   3  11   6        5.91        4.03      1.70 o 
   4  11   6       33.84       33.63      1.98 o 
   5  11   6      187.54      184.17      3.68 o 
   6  11   6        9.12       11.53      3.48 o 
  -6  12   6        6.92        4.25      5.39 o 
  -4  12   6        9.21       11.30      2.71 o 
  -3  12   6        0.11        1.67      2.17 o 
  -2  12   6       74.43       85.82      2.92 o 
  -1  12   6        7.37       10.26      2.18 o 
   0  12   6      163.75      147.86      3.70 o 
   1  12   6      149.81      144.44      3.02 o 
   2  12   6        0.05        1.18      1.68 o 
   3  12   6       62.04       55.62      2.08 o 
   4  12   6       25.34       21.50      2.13 o 
   5  12   6       24.79       31.63      2.66 o 
  -5  13   6        1.85        3.54      4.44 o 
  -4  13   6       36.69       38.70      4.60 o 
  -3  13   6        8.99        7.44      2.03 o 
  -2  13   6        2.77        4.07      3.14 o 
  -1  13   6        3.93        4.96      2.16 o 
   0  13   6       30.56       21.31      2.28 o 
   1  13   6      104.52      104.16      3.36 o 
   2  13   6       46.76       36.59      2.44 o 
   3  13   6        0.44        0.55      1.80 o 
   4  13   6       19.58       20.11      2.22 o 
   5  13   6        0.61        1.95      2.77 o 
  -5  14   6       37.75       37.24      5.93 o 
  -4  14   6        3.50        4.97      3.03 o 
  -3  14   6       19.60       21.13      2.80 o 
  -2  14   6        3.58        3.23      2.54 o 
  -1  14   6        1.07        4.08      2.36 o 
   0  14   6       11.83       12.25      2.44 o 
   1  14   6       35.66       30.74      2.93 o 
   2  14   6       23.47       30.30      2.58 o 
   3  14   6        0.04        0.43      2.02 o 
   4  14   6        0.25       -0.04      2.40 o 
  -4  15   6        0.14        0.38      3.31 o 
  -3  15   6       85.85       92.71      5.07 o 
  -2  15   6        0.17       -0.33      2.83 o 
  -1  15   6        2.68        4.07      2.57 o 
   0  15   6       36.33       51.47      3.04 o 
   1  15   6        6.18        8.59      2.82 o 
   2  15   6        0.04       -1.64      2.88 o 
   3  15   6       27.63       32.25      3.18 o 
  -2  16   6        5.52        6.67      3.19 o 
  -1  16   6       34.12       41.20      3.87 o 
   0  16   6       18.59       30.05      3.63 o 
   1  16   6       11.08       13.01      3.45 o 
   2  16   6       43.40       49.36      4.06 o 
  -1  17   6       31.36       37.39      4.21 o 
   0  17   6        1.98        1.21      3.88 o 
  -8   1   7        0.02        1.61      3.10 o 
  -7   1   7       25.28       23.38      2.42 o 
  -6   1   7        8.68       10.41      1.76 o 
  -5   1   7       43.86       39.97      1.40 o 
  -4   1   7        0.66        1.13      0.89 o 
  -3   1   7        0.88        2.07      0.76 o 
  -2   1   7        1.39        1.15      0.78 o 
  -1   1   7       91.45      100.31      1.85 o 
   0   1   7       16.78       15.93      0.99 o 
   1   1   7       15.38       13.76      0.91 o 
   2   1   7        2.44        1.83      1.01 o 
   3   1   7       31.00       27.42      1.40 o 
   4   1   7        0.00       -0.47      1.68 o 
   5   1   7       30.24       27.83      2.90 o 
   6   1   7       11.02        9.58      3.69 o 
   7   1   7      159.35      168.63      6.58 o 
  -8   2   7        6.28        5.48      3.29 o 
  -7   2   7      271.50      279.13      4.41 o 
  -6   2   7        2.63        3.39      1.49 o 
  -5   2   7        2.26        2.00      1.08 o 
  -4   2   7       38.39       37.00      1.15 o 
  -3   2   7       13.66       13.74      0.99 o 
  -2   2   7       20.72       18.78      1.08 o 
  -1   2   7        9.93       11.06      0.90 o 
   0   2   7       66.25       63.30      1.33 o 
   1   2   7      825.01      801.14      3.73 o 
   2   2   7      363.36      328.09      4.09 o 
   3   2   7      104.42      107.93      1.90 o 
   4   2   7       17.72       21.44      1.76 o 
   5   2   7      278.15      288.42      7.20 o 
   6   2   7       33.24       34.14      3.28 o 
   7   2   7       23.02       23.69      3.85 o 
  -8   3   7        4.04        2.52      2.69 o 
  -7   3   7       26.53       27.69      2.59 o 
  -6   3   7       33.74       31.08      2.00 o 
  -5   3   7       13.01       10.26      1.22 o 
  -4   3   7      123.07      114.65      1.88 o 
  -3   3   7        3.62        1.95      1.09 o 
  -2   3   7      111.58      111.88      1.72 o 
  -1   3   7      209.13      210.11      2.20 o 
   0   3   7        0.28        0.23      0.84 o 
   1   3   7      647.18      614.48      3.31 o 
   2   3   7      200.45      210.92      2.26 o 
   3   3   7       41.25       34.03      1.44 o 
   4   3   7       16.46       16.00      1.83 o 
   5   3   7       23.39       24.76      2.79 o 
   6   3   7        0.32        0.46      2.53 o 
   7   3   7        3.12        1.66      3.39 o 
  -8   4   7        9.62        4.68      4.71 o 
  -7   4   7        3.95        4.95      2.16 o 
  -6   4   7      257.60      255.14      3.45 o 
  -5   4   7        9.40       10.77      1.40 o 
  -4   4   7        0.39        0.44      1.04 o 
  -3   4   7       18.23       17.89      1.07 o 
  -2   4   7      142.74      145.86      1.97 o 
  -1   4   7      271.94      264.60      2.49 o 
   0   4   7      217.54      207.09      1.98 o 
   1   4   7      799.85      778.68      4.29 o 
   2   4   7     1150.84     1060.19      4.92 o 
   3   4   7       52.85       37.47      1.49 o 
   4   4   7        3.11        2.37      1.50 o 
   5   4   7        1.15       -0.03      2.31 o 
   6   4   7        0.16       -0.71      2.59 o 
   7   4   7      104.27      102.96      4.21 o 
  -7   5   7       11.85       11.59      2.88 o 
  -6   5   7       58.93       62.29      2.31 o 
  -5   5   7      154.98      155.40      5.84 o 
  -4   5   7       96.00       94.90      1.99 o 
  -3   5   7       65.69       66.68      1.68 o 
  -2   5   7       70.69       64.82      1.61 o 
  -1   5   7      139.33      141.32      1.71 o 
   0   5   7      198.94      214.81      2.06 o 
   1   5   7      390.19      386.07      3.10 o 
   2   5   7        1.25        0.04      1.09 o 
   3   5   7       30.18       32.52      1.77 o 
   4   5   7      101.81      101.21      2.44 o 
   5   5   7      234.37      235.86      4.71 o 
   6   5   7       23.94       26.28      3.58 o 
  -7   6   7        0.48        1.86      2.29 o 
  -6   6   7      200.73      201.41      3.63 o 
  -5   6   7       37.63       34.04      2.12 o 
  -4   6   7      482.44      498.32      4.21 o 
  -3   6   7      525.14      521.89      4.79 o 
  -2   6   7       17.57       17.75      1.29 o 
  -1   6   7      856.25      861.60      5.03 o 
   0   6   7       10.98       10.65      0.94 o 
   1   6   7        9.74        7.98      0.90 o 
   2   6   7       78.44       64.44      1.34 o 
   3   6   7      100.20       93.11      2.27 o 
   4   6   7       27.85       22.75      2.01 o 
   5   6   7       42.77       35.27      3.21 o 
   6   6   7       13.34       13.48      3.10 o 
  -7   7   7       17.99       16.05      2.62 o 
  -6   7   7       53.16       53.02      2.86 o 
  -5   7   7       32.53       31.85      2.16 o 
  -4   7   7      147.00      145.14      2.64 o 
  -3   7   7      742.79      738.35      4.95 o 
  -2   7   7      214.36      213.57      2.69 o 
  -1   7   7      227.97      224.87      2.71 o 
   0   7   7      213.94      210.85      2.33 o 
   1   7   7      154.18      151.70      1.88 o 
   2   7   7        4.30        2.81      1.04 o 
   3   7   7        6.77        5.81      1.33 o 
   4   7   7       68.86       64.40      2.26 o 
   5   7   7       12.27       10.40      2.55 o 
   6   7   7        8.12        9.33      3.16 o 
  -7   8   7       15.21       12.24      2.76 o 
  -6   8   7        6.65        8.62      2.26 o 
  -5   8   7      103.19      110.27      4.85 o 
  -4   8   7      122.44      124.88      2.28 o 
  -3   8   7      263.23      269.32      3.11 o 
  -2   8   7      114.60      108.68      2.04 o 
  -1   8   7      155.75      149.50      2.30 o 
   0   8   7      169.90      167.95      2.15 o 
   1   8   7       41.97       40.83      1.44 o 
   2   8   7      104.19      105.46      1.85 o 
   3   8   7       20.35       16.58      1.73 o 
   4   8   7       62.00       55.63      2.39 o 
   5   8   7        0.15        0.04      2.19 o 
   6   8   7        0.04        0.35      3.32 o 
  -6   9   7       40.70       44.05      4.97 o 
  -5   9   7        5.85        4.29      2.59 o 
  -4   9   7      237.76      246.48      4.52 o 
  -3   9   7       46.89       45.16      1.92 o 
  -2   9   7       33.99       34.09      1.81 o 
  -1   9   7       22.24       20.58      1.79 o 
   0   9   7       20.01       22.17      1.55 o 
   1   9   7       33.01       29.30      1.61 o 
   2   9   7       35.90       33.79      1.53 o 
   3   9   7      147.99      145.11      2.95 o 
   4   9   7        2.22        2.45      1.90 o 
   5   9   7       38.07       33.60      3.05 o 
   6   9   7       55.96       55.16      5.80 o 
  -6  10   7       48.40       54.25      5.50 o 
  -5  10   7       36.42       45.01      4.47 o 
  -4  10   7        1.83        2.10      3.81 o 
  -3  10   7        0.92       -0.33      2.31 o 
  -2  10   7        5.13        5.36      1.94 o 
  -1  10   7        1.36        1.16      1.85 o 
   0  10   7       37.10       31.34      2.43 o 
   1  10   7       15.92       18.17      1.72 o 
   2  10   7       75.21       70.01      1.93 o 
   3  10   7       85.01       79.41      2.07 o 
   4  10   7        9.49       19.81      2.38 o 
   5  10   7        1.52       -0.08      2.49 o 
  -6  11   7        2.78        3.98      4.77 o 
  -5  11   7        0.09       -1.53      5.26 o 
  -4  11   7       24.95       28.01      4.30 o 
  -3  11   7       24.64       29.90      2.73 o 
  -2  11   7       47.90       49.07      2.73 o 
  -1  11   7       26.94       23.12      2.59 o 
   0  11   7       34.68       25.54      2.57 o 
   1  11   7        4.84        2.18      1.80 o 
   2  11   7       24.77       35.89      2.31 o 
   3  11   7        1.35        2.31      1.95 o 
   4  11   7       90.80       87.17      2.88 o 
   5  11   7        3.35        0.39      3.33 o 
  -5  12   7        0.96       -1.76      5.45 o 
  -4  12   7        0.27        1.52      4.09 o 
  -3  12   7        8.51       12.40      2.56 o 
  -2  12   7       43.09       35.82      2.89 o 
  -1  12   7       68.87       70.95      2.87 o 
   0  12   7       29.29       37.81      3.39 o 
   1  12   7        3.33        2.49      2.12 o 
   2  12   7       11.08       10.74      1.99 o 
   3  12   7       56.99       59.83      2.79 o 
   4  12   7       20.58       19.41      2.72 o 
  -4  13   7        6.57        3.62      4.58 o 
  -3  13   7        0.25        1.33      2.71 o 
  -2  13   7       54.58       46.59      2.68 o 
  -1  13   7       98.70      100.29      3.40 o 
   0  13   7       25.67       26.47      4.60 o 
   1  13   7        0.69        1.58      2.44 o 
   2  13   7       12.87       15.07      2.41 o 
   3  13   7       30.83       43.03      3.72 o 
   4  13   7      112.35      131.96      4.18 o 
  -4  14   7       14.70       17.02      5.05 o 
  -3  14   7       11.63       10.53      3.36 o 
  -2  14   7      153.48      179.61      4.47 o 
  -1  14   7       21.00       15.38      2.93 o 
   0  14   7        1.02        1.78      2.70 o 
   1  14   7        4.95        2.69      2.87 o 
   2  14   7       15.74       16.02      2.63 o 
   3  14   7        0.08        0.25      2.73 o 
  -3  15   7       51.62       57.65      3.79 o 
  -2  15   7        0.02        0.76      3.20 o 
  -1  15   7       62.35       55.46      3.99 o 
   0  15   7       98.79      108.92      3.83 o 
   1  15   7        3.19        2.62      3.43 o 
   2  15   7        2.13        1.48      3.42 o 
  -1  16   7       25.13       30.79      4.07 o 
   0  16   7       44.69       51.02      4.53 o 
  -7   0   8       19.83       17.84      4.41 o 
  -6   0   8       21.95       22.73      2.91 o 
  -5   0   8        0.00        0.30      1.67 o 
  -4   0   8       11.45        9.60      1.54 o 
  -3   0   8      169.81      180.81      3.80 o 
  -2   0   8        0.31        0.35      1.52 o 
  -1   0   8      554.07      528.09      6.08 o 
   0   0   8        0.33       -0.11      1.36 o 
   1   0   8       42.52       45.93      2.16 o 
   2   0   8       12.07       10.88      1.99 o 
   3   0   8       11.38       10.73      1.99 o 
   4   0   8       30.23       24.27      3.59 o 
   5   0   8       79.49       80.20      4.26 o 
   6   0   8       93.71      108.94      5.57 o 
  -7   1   8        0.60        0.58      2.38 o 
  -6   1   8        0.02       -0.76      1.87 o 
  -5   1   8       15.59       15.35      1.36 o 
  -4   1   8        5.10        6.05      1.14 o 
  -3   1   8       51.85       48.36      1.62 o 
  -2   1   8        7.55        6.57      1.07 o 
  -1   1   8        3.20        2.52      1.00 o 
   0   1   8      101.58       93.45      1.98 o 
   1   1   8       42.69       48.00      1.56 o 
   2   1   8       68.45       59.82      1.31 o 
   3   1   8      111.05      114.26      2.08 o 
   4   1   8        6.23        5.98      2.11 o 
   5   1   8       11.04        8.03      3.67 o 
   6   1   8        7.13        7.26      3.23 o 
  -7   2   8        7.00        4.28      2.37 o 
  -6   2   8       60.82       58.57      2.42 o 
  -5   2   8        1.03        1.39      1.28 o 
  -4   2   8        2.72        1.83      1.11 o 
  -3   2   8        0.49        0.43      0.99 o 
  -2   2   8        0.23        0.94      1.03 o 
  -1   2   8       53.56       48.89      1.57 o 
   0   2   8       88.57       73.45      1.82 o 
   1   2   8       94.38       79.36      1.60 o 
   2   2   8       41.81       44.34      1.24 o 
   3   2   8        0.41        0.11      1.31 o 
   4   2   8       87.30       84.20      4.17 o 
   5   2   8        5.90        5.27      2.56 o 
   6   2   8      117.85      134.64      4.10 o 
  -7   3   8        7.54        7.18      2.99 o 
  -6   3   8        6.45        5.95      1.79 o 
  -5   3   8        1.46        2.06      1.32 o 
  -4   3   8       72.58       72.82      1.68 o 
  -3   3   8       16.67       14.39      1.27 o 
  -2   3   8        1.47        1.44      1.11 o 
  -1   3   8      324.00      319.95      3.42 o 
   0   3   8      294.58      254.36      3.08 o 
   1   3   8       39.27       27.01      1.45 o 
   2   3   8      104.64      104.76      1.87 o 
   3   3   8       40.91       44.19      1.66 o 
   4   3   8      101.87      103.23      2.51 o 
   5   3   8      254.30      253.70      5.00 o 
   6   3   8        6.67        5.38      3.25 o 
  -7   4   8       76.62       76.16      3.17 o 
  -6   4   8       32.53       35.96      2.26 o 
  -5   4   8       45.16       44.45      1.77 o 
  -4   4   8        3.75        2.86      1.20 o 
  -3   4   8        1.83        1.83      1.08 o 
  -2   4   8        0.01        0.17      1.01 o 
  -1   4   8      441.35      447.71      4.02 o 
   0   4   8       69.05       81.94      2.23 o 
   1   4   8       54.97       45.25      1.39 o 
   2   4   8        1.13        2.56      1.06 o 
   3   4   8      808.55      770.68      8.08 o 
   4   4   8       13.26       13.92      2.43 o 
   5   4   8        0.36        0.60      2.62 o 
   6   4   8       33.72       32.92      4.01 o 
  -7   5   8       48.58       50.40      3.29 o 
  -6   5   8      117.98      122.74      2.62 o 
  -5   5   8      230.05      241.86      3.86 o 
  -4   5   8        0.56        0.58      1.27 o 
  -3   5   8      379.15      383.80      3.40 o 
  -2   5   8      181.16      177.38      2.33 o 
  -1   5   8      562.68      551.87      4.47 o 
   0   5   8      864.69      807.15      6.16 o 
   1   5   8        0.30        0.04      1.12 o 
   2   5   8       27.18       22.87      1.66 o 
   3   5   8       14.17        8.66      1.56 o 
   4   5   8       22.57       19.72      2.55 o 
   5   5   8        1.44        0.92      2.70 o 
   6   5   8      100.36      105.04      4.24 o 
  -7   6   8        1.08        4.04      2.68 o 
  -6   6   8      123.21      120.70      2.63 o 
  -5   6   8      316.72      317.14      4.40 o 
  -4   6   8        2.39        3.00      1.48 o 
  -3   6   8      509.04      515.61      4.39 o 
  -2   6   8        7.94        8.73      1.18 o 
  -1   6   8      189.08      192.68      2.40 o 
   0   6   8       14.76       14.63      1.30 o 
   1   6   8       36.05       32.56      1.42 o 
   2   6   8      173.51      163.13      2.62 o 
   3   6   8       56.74       54.23      2.20 o 
   4   6   8        3.43        1.74      2.32 o 
   5   6   8       50.25       52.34      3.66 o 
   6   6   8        0.88       -0.42      3.53 o 
  -6   7   8      171.35      174.85      3.59 o 
  -5   7   8       20.74       20.87      2.35 o 
  -4   7   8       21.76       23.37      1.84 o 
  -3   7   8      153.65      165.94      2.62 o 
  -2   7   8      150.36      152.34      2.49 o 
  -1   7   8       18.81       17.94      1.35 o 
   0   7   8      126.89      125.94      2.04 o 
   1   7   8       36.65       34.58      1.53 o 
   2   7   8        0.78        2.28      1.24 o 
   3   7   8       14.26       15.40      2.08 o 
   4   7   8        0.84        0.73      2.48 o 
   5   7   8       39.34       47.58      3.44 o 
  -6   8   8        3.50        2.18      2.54 o 
  -5   8   8       23.87       23.36      3.14 o 
  -4   8   8       44.56       41.30      2.14 o 
  -3   8   8       59.77       58.53      1.83 o 
  -2   8   8       35.08       34.23      1.68 o 
  -1   8   8       20.02       20.01      1.69 o 
   0   8   8       18.68       17.63      1.34 o 
   1   8   8       95.01       92.97      1.86 o 
   2   8   8       15.07       14.40      1.68 o 
   3   8   8       44.87       43.36      2.68 o 
   4   8   8        3.79        5.49      2.13 o 
   5   8   8       78.75       83.89      4.16 o 
  -6   9   8        4.10        3.87      4.74 o 
  -5   9   8        1.02        2.67      3.98 o 
  -4   9   8       74.03       74.51      2.62 o 
  -3   9   8        0.66       -0.37      1.83 o 
  -2   9   8       30.70       25.19      2.63 o 
  -1   9   8        0.10        0.25      1.69 o 
   0   9   8        2.97        3.66      1.45 o 
   1   9   8       52.93       54.45      1.86 o 
   2   9   8        0.14       -0.54      1.78 o 
   3   9   8       17.11       18.50      2.91 o 
   4   9   8        0.89       -0.60      2.88 o 
   5   9   8      131.60      142.15      3.45 o 
  -5  10   8       21.75       20.55      4.65 o 
  -4  10   8        3.15        0.28      4.47 o 
  -3  10   8        1.43        1.99      2.58 o 
  -2  10   8        9.83        6.39      2.24 o 
  -1  10   8        4.98        3.99      3.15 o 
   0  10   8        0.13        0.95      2.17 o 
   1  10   8       87.61       92.10      1.93 o 
   2  10   8      266.19      278.80      4.21 o 
   3  10   8        1.60       -0.13      2.68 o 
   4  10   8       56.83       55.80      3.81 o 
  -5  11   8        2.15        2.91      4.96 o 
  -4  11   8        3.68        5.77      3.98 o 
  -3  11   8        1.72        2.41      2.65 o 
  -2  11   8       10.40       12.54      2.44 o 
  -1  11   8        1.75        1.05      2.29 o 
   0  11   8       37.52       36.16      3.10 o 
   1  11   8        5.46        7.86      2.06 o 
   2  11   8      139.67      179.33      4.39 o 
   3  11   8        0.42       -0.75      3.06 o 
   4  11   8       97.19      109.02      4.25 o 
  -4  12   8        0.01        1.06      4.39 o 
  -3  12   8       16.72       20.38      3.06 o 
  -2  12   8       92.09       95.86      3.49 o 
  -1  12   8       36.97       44.56      5.08 o 
   0  12   8        2.79        1.54      2.65 o 
   1  12   8        5.73       10.24      2.77 o 
   2  12   8       33.89       30.45      4.94 o 
   3  12   8        1.59        1.56      3.24 o 
  -4  13   8      164.95      183.74      6.91 o 
  -3  13   8        0.54       -2.17      3.15 o 
  -2  13   8       10.35        9.77      3.10 o 
  -1  13   8        1.07        0.13      2.83 o 
   0  13   8       22.59       31.79      4.81 o 
   1  13   8       60.76       61.75      3.97 o 
   2  13   8        0.85        0.04      3.46 o 
   3  13   8        6.78        4.42      3.59 o 
  -3  14   8       77.14       78.51      6.57 o 
  -2  14   8       80.91       98.36      5.53 o 
  -1  14   8       15.57       19.34      3.37 o 
   0  14   8        4.30        6.82      3.22 o 
   1  14   8        7.28        8.35      4.96 o 
   2  14   8       63.93       78.61      4.52 o 
  -6   1   9        3.08        2.10      2.30 o 
  -5   1   9       37.57       42.54      2.43 o 
  -4   1   9       26.15       23.13      1.78 o 
  -3   1   9       44.49       41.37      1.78 o 
  -2   1   9       63.96       52.44      1.78 o 
  -1   1   9       10.52        7.00      1.28 o 
   0   1   9        1.43        1.16      1.19 o 
   1   1   9       86.41       86.08      2.08 o 
   2   1   9        2.30        2.43      1.33 o 
   3   1   9        3.54        3.02      1.39 o 
   4   1   9      152.53      182.26      4.82 o 
   5   1   9      199.41      228.61      4.95 o 
  -6   2   9       44.23       40.96      3.00 o 
  -5   2   9        1.80        1.81      1.57 o 
  -4   2   9       20.54       20.71      1.84 o 
  -3   2   9       28.01       24.90      1.79 o 
  -2   2   9      119.51      109.41      2.32 o 
  -1   2   9       94.15       81.01      2.35 o 
   0   2   9        0.37       -0.27      1.23 o 
   1   2   9       16.19       12.83      1.49 o 
   2   2   9       13.85       15.87      1.61 o 
   3   2   9      132.32      125.77      2.20 o 
   4   2   9       20.49       20.02      3.08 o 
   5   2   9       19.90       19.08      4.80 o 
  -6   3   9        0.78        0.25      2.96 o 
  -5   3   9       76.67       76.96      2.10 o 
  -4   3   9        1.51        0.62      1.55 o 
  -3   3   9       39.95       36.79      1.87 o 
  -2   3   9      107.85       98.07      2.24 o 
  -1   3   9       45.81       39.10      1.77 o 
   0   3   9       64.37       54.37      2.05 o 
   1   3   9      386.92      363.92      3.92 o 
   2   3   9        6.21        4.89      1.29 o 
   3   3   9       16.19       15.77      1.80 o 
   4   3   9       10.44        8.52      2.69 o 
   5   3   9       18.51       19.18      3.37 o 
  -6   4   9        2.00        2.35      2.11 o 
  -5   4   9       40.79       39.18      2.14 o 
  -4   4   9        0.03       -0.16      1.40 o 
  -3   4   9      234.03      241.78      3.34 o 
  -2   4   9       76.61       67.32      1.95 o 
  -1   4   9        1.85        1.40      1.31 o 
   0   4   9       96.62       86.41      2.12 o 
   1   4   9       11.39       13.57      1.57 o 
   2   4   9       22.48       20.74      2.20 o 
   3   4   9        3.83        3.05      1.91 o 
   4   4   9      115.90      126.92      4.99 o 
   5   4   9       50.17       55.95      4.17 o 
  -6   5   9       41.79       40.81      3.21 o 
  -5   5   9      118.44      118.41      2.98 o 
  -4   5   9      102.96      100.40      2.31 o 
  -3   5   9      145.41      149.46      2.74 o 
  -2   5   9       62.69       61.44      2.20 o 
  -1   5   9        1.85        1.30      1.38 o 
   0   5   9        0.01        0.41      1.36 o 
   1   5   9      344.23      334.63      3.81 o 
   2   5   9        0.10       -0.01      1.53 o 
   3   5   9        0.99       -0.07      1.75 o 
   4   5   9       15.64       14.31      2.37 o 
   5   5   9      205.74      222.10      4.99 o 
  -6   6   9        7.44        6.68      2.32 o 
  -5   6   9       67.19       71.35      3.24 o 
  -4   6   9      152.93      157.23      2.53 o 
  -3   6   9       93.62       96.37      2.01 o 
  -2   6   9      626.19      635.41      5.22 o 
  -1   6   9       24.41       22.91      1.90 o 
   0   6   9        3.21        3.46      1.48 o 
   1   6   9       59.03       60.64      1.92 o 
   2   6   9        3.19        2.50      1.42 o 
   3   6   9       27.10       31.66      2.38 o 
   4   6   9       34.36       28.91      2.81 o 
   5   6   9        2.18        5.09      4.96 o 
  -6   7   9        0.05       -0.81      2.46 o 
  -5   7   9      152.19      157.57      3.47 o 
  -4   7   9       68.56       70.51      2.63 o 
  -3   7   9      217.96      221.66      3.19 o 
  -2   7   9       22.43       20.74      1.75 o 
  -1   7   9       18.62       17.56      1.80 o 
   0   7   9       60.85       56.13      2.01 o 
   1   7   9       17.88       15.12      1.80 o 
   2   7   9        0.14       -0.65      1.66 o 
   3   7   9       55.25       68.65      2.62 o 
   4   7   9        0.05        1.83      4.68 o 
  -5   8   9      221.09      235.40      3.58 o 
  -4   8   9       44.21       44.90      2.42 o 
  -3   8   9        7.07        7.10      1.62 o 
  -2   8   9        0.16        0.32      1.49 o 
  -1   8   9      185.22      183.47      2.96 o 
   0   8   9       89.14       99.53      2.32 o 
   1   8   9       58.26       69.43      2.16 o 
   2   8   9        0.01       -1.64      2.06 o 
   3   8   9       81.51       88.28      2.93 o 
   4   8   9       63.39       74.18      2.87 o 
  -5   9   9       57.48       61.08      6.45 o 
  -4   9   9        1.25        0.17      2.63 o 
  -3   9   9       78.58       75.22      3.72 o 
  -2   9   9        0.80        0.73      2.11 o 
  -1   9   9       41.46       46.20      2.60 o 
   0   9   9      105.62      113.24      2.98 o 
   1   9   9        7.73        8.06      2.15 o 
   2   9   9        8.41       12.36      2.39 o 
   3   9   9       65.54       67.73      3.12 o 
   4   9   9       27.49       33.57      3.20 o 
  -4  10   9        1.98        0.39      4.93 o 
  -3  10   9       18.07       20.43      3.18 o 
  -2  10   9        0.26       -0.78      2.65 o 
  -1  10   9        9.46       12.12      2.76 o 
   0  10   9       53.17       61.47      3.44 o 
   1  10   9       19.27       19.76      2.20 o 
   2  10   9       27.70       28.09      3.35 o 
   3  10   9      132.10      151.45      3.53 o 
  -4  11   9       40.67       35.95      6.24 o 
  -3  11   9       17.52       16.96      3.41 o 
  -2  11   9        9.76        7.92      3.28 o 
  -1  11   9       75.77       84.24      3.46 o 
   0  11   9      140.18      141.71      5.41 o 
   1  11   9       10.38       18.13      2.67 o 
   2  11   9        4.57        3.69      3.27 o 
   3  11   9        0.84        2.01      3.59 o 
  -3  12   9       10.32       14.05      3.62 o 
  -2  12   9        0.25        0.89      3.23 o 
  -1  12   9        0.29        0.79      3.09 o 
   0  12   9       39.05       47.39      6.20 o 
   1  12   9       44.69       50.23      3.38 o 
   2  12   9       94.59      112.30      4.37 o 
  -1  13   9       49.51       60.37      4.55 o 
   0  13   9        0.04        0.07      4.86 o 
  -5   0  10       12.64       10.76      3.31 o 
  -4   0  10      105.33      103.46      3.53 o 
  -3   0  10      275.66      269.36      7.33 o 
  -2   0  10       93.91      103.30      3.43 o 
  -1   0  10      161.26      160.12      4.09 o 
   0   0  10       18.07       17.97      2.59 o 
   1   0  10       72.21       66.70      2.92 o 
   2   0  10      203.35      247.70      5.03 o 
   3   0  10      105.74      114.32      3.68 o 
   4   0  10        6.84       15.00      4.70 o 
  -5   1  10        0.69        1.34      2.19 o 
  -4   1  10        0.37        0.49      1.79 o 
  -3   1  10      123.80      117.89      2.62 o 
  -2   1  10       28.66       27.82      2.16 o 
  -1   1  10      202.22      199.95      3.38 o 
   0   1  10      103.97      114.24      2.51 o 
   1   1  10       55.89       55.64      2.05 o 
   2   1  10       19.52       21.88      2.09 o 
   3   1  10       44.98       48.45      2.50 o 
   4   1  10       45.25       54.03      3.84 o 
  -5   2  10       11.99       12.76      2.21 o 
  -4   2  10       52.46       46.14      2.51 o 
  -3   2  10        0.00       -0.63      1.68 o 
  -2   2  10        1.44        0.74      1.63 o 
  -1   2  10       71.92       66.51      2.07 o 
   0   2  10        6.92        6.32      1.59 o 
   1   2  10        4.62        4.85      1.64 o 
   2   2  10       21.53       19.84      2.03 o 
   3   2  10      145.93      150.91      3.45 o 
   4   2  10        0.91        0.49      2.66 o 
  -5   3  10        0.14       -1.07      2.14 o 
  -4   3  10       39.62       38.22      2.42 o 
  -3   3  10        6.44        5.62      1.72 o 
  -2   3  10        5.18        3.54      1.62 o 
  -1   3  10       15.58       12.30      1.72 o 
   0   3  10        0.89        1.50      1.59 o 
   1   3  10        4.15        4.25      1.66 o 
   2   3  10      248.80      262.33      3.64 o 
   3   3  10      291.98      307.62      4.74 o 
   4   3  10        0.57        0.15      3.40 o 
  -5   4  10        7.14        7.25      2.24 o 
  -4   4  10       29.71       28.38      2.47 o 
  -3   4  10        3.79        3.63      1.77 o 
  -2   4  10       28.65       23.88      2.09 o 
  -1   4  10       81.94       78.58      2.20 o 
   0   4  10        9.19       10.36      1.78 o 
   1   4  10        1.34        1.55      1.66 o 
   2   4  10        1.13        2.81      1.90 o 
   3   4  10       55.97       51.00      2.99 o 
   4   4  10       53.65       47.42      3.60 o 
  -5   5  10       18.74       15.93      2.87 o 
  -4   5  10       35.07       33.41      2.46 o 
  -3   5  10        3.39        3.25      1.82 o 
  -2   5  10        2.45        1.73      2.55 o 
  -1   5  10      117.56      114.87      2.56 o 
   0   5  10       20.76       17.49      2.15 o 
   1   5  10       23.19       20.62      2.04 o 
   2   5  10       20.16       17.42      2.14 o 
   3   5  10       21.98       23.56      2.80 o 
   4   5  10       60.28       64.85      3.09 o 
  -5   6  10      121.45      129.87      3.50 o 
  -4   6  10       48.71       50.05      3.12 o 
  -3   6  10       45.21       45.32      2.24 o 
  -2   6  10        8.81       11.82      2.21 o 
  -1   6  10       29.69       29.12      2.42 o 
   0   6  10        2.38        2.31      2.06 o 
   1   6  10        2.42        2.73      1.85 o 
   2   6  10        5.66        3.29      2.02 o 
   3   6  10       40.37       46.20      2.59 o 
  -4   7  10       94.97       96.42      2.64 o 
  -3   7  10        2.07        1.97      2.07 o 
  -2   7  10       80.75       86.01      2.47 o 
  -1   7  10       99.63      113.49      2.59 o 
   0   7  10        0.76        0.87      1.92 o 
   1   7  10       19.95       20.06      2.19 o 
   2   7  10        0.88        0.76      2.39 o 
   3   7  10        0.14        0.29      2.69 o 
  -4   8  10       51.14       51.84      3.01 o 
  -3   8  10       20.77       25.71      2.56 o 
  -2   8  10       15.99       19.28      2.22 o 
  -1   8  10        6.91        7.70      2.43 o 
   0   8  10        2.19        0.78      2.35 o 
   1   8  10       60.35       63.04      2.99 o 
   2   8  10        6.60        6.44      3.14 o 
   3   8  10       27.36       33.40      3.35 o 
  -3   9  10       76.73       79.97      3.44 o 
  -2   9  10      139.45      153.01      4.30 o 
  -1   9  10       41.06       43.00      3.15 o 
   0   9  10       26.67       30.13      3.06 o 
   1   9  10       67.67       83.39      3.21 o 
   2   9  10       47.25       56.35      4.29 o 
  -3  10  10       45.57       53.06      6.83 o 
  -2  10  10       22.17       19.29      3.67 o 
  -1  10  10        4.98        7.02      3.27 o 
   0  10  10       38.88       50.58      4.30 o 
   1  10  10       37.87       42.16      4.31 o 
  -1  11  10        9.50       16.97      5.08 o 
   0  11  10        1.60       -0.79      5.13 o 
  -4   1  11       35.86       39.09      2.71 o 
  -3   1  11        3.95        3.99      2.12 o 
  -2   1  11        2.90        2.07      2.02 o 
  -1   1  11        0.82        0.50      1.89 o 
   0   1  11        9.18        6.88      1.93 o 
   1   1  11       26.21       25.42      2.47 o 
   2   1  11       11.34       21.18      2.56 o 
   3   1  11       43.87       56.86      4.10 o 
  -4   2  11       11.33        9.64      2.44 o 
  -3   2  11       99.13       94.33      3.14 o 
  -2   2  11       25.81       25.65      2.43 o 
  -1   2  11        0.92        0.19      1.99 o 
   0   2  11      170.02      186.53      3.31 o 
   1   2  11      335.68      364.69      4.49 o 
   2   2  11       12.18       10.04      2.72 o 
   3   2  11       11.36       11.74      3.73 o 
  -4   3  11       11.87       12.89      2.95 o 
  -3   3  11        1.75        1.87      2.21 o 
  -2   3  11        0.52        0.05      2.10 o 
  -1   3  11        7.61        8.52      2.00 o 
   0   3  11        5.82        8.60      2.51 o 
   1   3  11        0.20        0.07      2.16 o 
   2   3  11       22.61       20.63      2.82 o 
   3   3  11        1.26        1.88      5.10 o 
  -4   4  11        0.82        0.63      2.48 o 
  -3   4  11       11.14        8.91      2.35 o 
  -2   4  11        0.20       -0.07      2.08 o 
  -1   4  11        0.06       -0.37      2.15 o 
   0   4  11       52.14       47.41      2.36 o 
   1   4  11      150.14      153.88      3.08 o 
   2   4  11      159.46      179.05      3.32 o 
  -3   5  11        0.02       -0.20      2.32 o 
  -2   5  11       10.69       11.12      2.55 o 
  -1   5  11        0.86        0.42      2.45 o 
   0   5  11        6.64        9.59      2.19 o 
   1   5  11        0.51       -0.10      2.22 o 
   2   5  11        3.70        8.45      2.53 o 
  -3   6  11       89.89       96.82      3.27 o 
  -2   6  11       10.65       10.69      2.68 o 
  -1   6  11        0.39        0.07      2.27 o 
   0   6  11        0.33        0.24      2.22 o 
   1   6  11       41.74       54.73      3.55 o 
   2   6  11       88.80       98.49      3.59 o 
  -2   7  11        7.47        6.88      3.57 o 
  -1   7  11        4.03        3.05      2.37 o 
   0   7  11        1.09        0.44      2.76 o 
   1   7  11       38.32       49.22      3.12 o 
  -1   8  11       13.11       17.34      3.86 o 
   0   8  11        0.04       -1.09      3.56 o 
   0   0  12        2.64        6.26      4.97 o 
   0   1  12       92.27      102.37      4.57 o 
                                                 
